# Supplementary material for: Whole Blood Transcriptomics in Cardiac Surgery Identifies a Gene Regulatory Network Connecting Ischemia Reperfusion with Systemic Inflammation
Source: PLoS One. 2010 Oct 27;5(10):e13658. doi: 10.1371/journal.pone.0013658 (PMC2965092; doi:10.1371/journal.pone.0013658)
Supplement: Table S1 — SOM Table S1 (0.87 MB XLS) [file pone.0013658.s001.xls]

## Sheet: Liangos_SOM_Table1
Agilent ID	ENSEMBLE	RefSeq	GeneID	GeneName	Description	P Value	P Value Std. Bon.	Patient	Patient	Patient	Patient	Patient	Patient	Patient	Patient	Patient	Patient	Patient	Patient	Patient	Patient	Patient	Patient	Patient	Patient	Patient	Patient	Patient	Patient	Patient	Patient	Patient	Patient	Patient	Patient
Patient_ID	--	--	--	--	--	--	--	244	246	247	252	253	259	261	262	271	244	246	247	252	253	259	261	262	268	271	244	246	247	252	253	259	261	268	271
Time	--	--	--	--	--	--	--	0	0	0	0	0	0	0	0	0	2	2	2	2	2	2	2	2	2	2	24	24	24	24	24	24	24	24	24
A_23_P103951	--	--		A_23_P103951	Unknown	2.68E-014	4.76E-010	-1476	-1627	-1882	-2008	-1618	-1655	-1119	-1470	-1713	0.532	0.309	0.332	0.757	0.532	1200	0.509	0.511	0.389	0.327	0.511	0.389	0.076	-0.586	-0.182	0.437	-0.340	0.161	0.713
A_23_P121234	--	--		A_23_P121234	Unknown	2.60E-008	4.63E-004	-2209	-3535	-2431	-1759	-0.956	-2322	-2504	-2452	0.000	0.268	-0.361	0.677	0.739	0.667	1081	0.187	1207	0.837	-0.192	-0.036	0.115	-0.037	1535	0.674	0.176	0.000	0.777	-0.493
A_23_P147404	--	--		A_23_P147404	Unknown	1.95E-010	3.47E-006	-2297	-2003	-1532	-1611	-1013	-1527	-1967	-1659	-1426	-0.064	0.213	0.461	0.700	0.978	1485	-0.662	-0.341	0.657	0.064	0.345	0.980	0.156	-0.004	0.206	0.256	-0.384	0.271	0.567
A_23_P2032	--	--		A_23_P2032	Unknown	4.02E-007	7.16E-003	-0.718	-0.465	-1188	-0.734	-0.983	-0.556	-0.624	-0.979	-0.374	0.516	-0.583	0.276	0.465	-0.178	0.039	-0.164	0.160	-0.041	0.605	1153	0.582	0.821	0.000	0.318	0.321	-0.327	0.515	0.266
A_24_P101426	--	--		A_24_P101426	Unknown	3.12E-007	5.55E-003	0.403	0.608	0.825	0.289	-0.134	0.274	0.441	0.630	0.519	-0.122	0.069	0.035	-0.370	-0.328	-0.644	-0.256	-0.108	-0.427	-0.761	-0.246	-0.011	-0.381	-0.362	-0.467	-0.488	0.094	-0.386	-0.422
A_24_P110601	--	--		A_24_P110601	Unknown	2.32E-007	4.13E-003	0.569	0.615	1391	-0.221	-0.020	1170	0.422	0.270	1459	-0.881	-0.525	-0.579	-1313	-0.814	-1207	-0.844	-1466	-0.862	-0.611	-0.199	-0.703	-0.178	-0.468	-0.844	0.167	0.463	-0.616	-0.447
A_24_P15083	--	--		A_24_P15083	Unknown	9.07E-008	1.61E-003	-0.481	-0.533	-0.712	-0.552	-0.490	0.000	-0.619	-1110	-0.853	0.159	0.326	0.245	0.669	-0.086	0.521	0.271	0.258	0.664	0.572	0.223	0.202	-0.370	-0.100	-0.307	0.029	-0.376	0.073	0.321
A_24_P213034	--	--		A_24_P213034	Unknown	1.72E-008	3.06E-004	-1003	-0.666	-0.521	-0.965	-0.590	-0.650	-0.331	-0.788	-0.583	-0.184	0.707	-0.058	0.270	0.125	0.104	0.558	0.529	0.714	0.453	-0.329	0.457	0.111	0.014	-0.142	-0.202	0.011	0.248	0.402
A_24_P213284	--	--		A_24_P213284	Unknown	2.65E-007	4.71E-003	0.894	0.829	0.765	0.266	-0.046	0.556	0.215	0.485	0.454	0.155	0.138	-0.469	-0.675	-0.521	-0.588	-0.492	-0.641	-0.641	-0.348	0.028	0.021	-0.236	-0.576	-0.472	-0.653	-0.192	-0.568	-0.107
A_24_P238716	--	--		A_24_P238716	Unknown	3.40E-007	6.05E-003	0.862	0.892	0.726	0.324	-0.089	0.580	0.203	0.538	0.653	0.020	0.255	-0.437	-0.659	-0.640	-0.716	-0.479	-0.654	-0.715	-0.234	-0.042	0.016	-0.230	-0.690	-0.635	-0.788	-0.139	-0.528	-0.170
A_24_P267686	--	--		A_24_P267686	Unknown	2.54E-007	4.52E-003	-2174	-0.655	-1018	-0.829	-1808	-1508	-1008	-2463	-1869	-1067	0.377	-0.435	0.566	-0.732	-0.047	-0.761	-1278	-0.160	-0.713	0.966	1559	1664	-0.429	0.446	0.633	-0.192	1262	0.511
A_24_P332754	--	--		A_24_P332754	Unknown	5.88E-008	1.05E-003	-0.941	-1562	-0.659	-1290	-0.941	-0.919	-0.850	-1442	-1101	0.116	0.587	1061	0.324	0.820	1408	-0.163	-0.087	0.402	-0.680	0.153	-0.040	-0.479	0.231	0.271	0.403	-0.054	0.169	-0.083
A_24_P401221	--	--		A_24_P401221	Unknown	2.99E-007	5.32E-003	0.310	0.648	0.873	0.309	-0.099	0.279	0.372	0.641	0.507	-0.243	-0.003	0.050	-0.278	-0.355	-0.891	-0.361	-0.181	-0.358	-0.073	-0.331	-0.150	-0.291	-0.285	-0.400	-0.693	0.059	-0.339	-0.430
A_24_P451992	--	--		A_24_P451992	Unknown	4.71E-007	8.37E-003	-1008	-1336	-1876	-1065	-0.627	-0.793	-0.688	-0.613	-0.990	-0.228	-0.195	-0.276	-0.240	-0.021	0.444	0.445	0.312	0.862	0.370	0.091	0.212	-0.164	-0.287	0.394	0.794	-0.174	1268	0.694
A_24_P471121	--	--		A_24_P471121	Unknown	1.40E-010	2.49E-006	-2233	-2289	-2334	-2178	-1012	-2116	-1975	-2336	-2182	-0.339	-0.015	0.050	-0.521	0.720	1872	-0.172	-0.291	0.662	-0.476	0.093	0.782	-0.207	0.329	0.406	0.948	-0.226	1169	0.743
A_24_P474188	--	--		A_24_P474188	Unknown	6.55E-010	1.17E-005	-2181	-2347	-2932	-2162	-1199	-2189	-1938	-2261	-2113	-0.375	-0.400	-0.326	-0.636	0.419	1895	-0.003	-0.136	0.870	-0.283	-0.026	0.760	-0.427	0.298	0.282	1138	-0.172	1420	0.730
A_24_P478940	--	--		A_24_P478940	Unknown	1.93E-008	3.43E-004	-1630	-3623	-1760	-1393	-0.256	-1801	-1673	-1882	-1749	0.891	-0.238	1022	0.649	1443	1784	1350	0.533	0.723	0.499	-0.985	0.000	-0.908	0.222	0.045	-0.488	-1298	-0.643	-1351
A_24_P632160	--	--		A_24_P632160	Unknown	2.12E-010	3.78E-006	-1296	-1009	-1555	-1360	-0.919	-1108	-1549	-0.855	-0.994	0.249	0.854	0.763	1149	-0.067	0.605	-0.003	0.754	1232	0.555	-0.120	-0.048	-0.457	-0.474	-0.250	0.154	-0.945	0.475	-0.170
A_24_P713893	--	--		A_24_P713893	Unknown	8.07E-008	1.44E-003	-1591	-0.936	-1809	-1089	-0.963	-1063	-1074	-1200	-0.828	0.085	-0.188	0.064	0.931	-0.063	0.381	0.102	0.717	1205	0.827	-0.145	0.185	-0.375	-0.288	0.112	0.692	-0.967	0.819	0.460
A_24_P871726	--	--		A_24_P871726	Unknown	4.20E-008	7.48E-004	-0.863	-0.768	-0.702	-1077	-0.593	-0.608	-1150	-0.694	-1039	-0.025	0.935	0.220	0.388	0.274	0.598	-0.413	0.318	0.630	-0.368	0.255	0.517	0.445	-0.216	0.205	0.322	-0.460	0.395	0.260
A_24_P921801	--	--		A_24_P921801	Unknown	2.16E-007	3.84E-003	-0.645	-0.782	-0.911	-0.547	-0.234	-0.790	-0.306	-0.483	-0.776	-0.258	0.633	-0.213	0.004	0.143	0.410	0.350	0.445	0.603	0.236	-0.397	0.455	-0.062	0.275	-0.026	0.151	0.394	0.306	0.093
A_32_P108748	--	--		A_32_P108748	Unknown	6.56E-011	1.17E-006	-1146	-1283	-0.702	-1203	-0.416	-1082	-1146	-2224	-1573	0.670	0.372	0.674	0.157	0.311	0.893	0.317	0.598	0.362	0.519	-0.119	0.337	-0.168	0.502	0.180	0.158	0.014	-0.272	0.159
A_23_P251660	--	NM_001090;NM_001025091	23	ABCF1	Homo sapiens ATP-binding cassette, sub-family F (GCN20), member 1 (ABCF1), transcript variant 2, mRNA [NM_001090]	3.39E-008	6.03E-004	0.519	0.745	0.263	0.569	0.384	0.314	-0.020	0.637	0.358	-0.203	-0.089	-0.322	-0.180	-0.027	-0.477	-0.389	-0.320	0.086	-0.231	-0.531	-0.088	-0.222	-0.470	-0.162	-0.906	-0.227	-0.217	-0.301
A_23_P205027	ENST00000267322;ENST00000375898	NM_032859	84945	ABHD13	Homo sapiens abhydrolase domain containing 13 (ABHD13), mRNA [NM_032859]	7.75E-009	1.38E-004	-0.948	-1106	-1031	-1117	-0.640	-0.832	-0.863	-1024	-0.376	0.380	-0.373	0.334	-0.133	0.037	0.997	0.345	0.513	0.726	0.556	-0.017	-0.229	-0.102	-0.239	0.087	0.591	0.194	0.557	0.212
A_23_P69267	ENST00000273596;ENST00000360889	NM_015407	25864	ABHD14A	Homo sapiens abhydrolase domain containing 14A (ABHD14A), mRNA [NM_015407]	5.88E-009	1.05E-004	1344	0.758	0.644	0.718	0.216	0.364	0.488	0.708	0.498	-0.069	-0.651	-0.234	-0.594	-0.563	-0.683	-0.573	-0.632	-1095	-0.662	-0.280	-0.341	-0.118	-0.194	-0.695	-0.882	0.189	-0.721	-0.917
A_23_P155417	ENST00000361143;ENST00000315851;ENST00000315877	NM_032750	84836	ABHD14B	Homo sapiens abhydrolase domain containing 14B (ABHD14B), mRNA [NM_032750]	5.57E-010	9.91E-006	0.935	0.720	0.735	0.504	0.186	0.322	0.423	0.841	0.288	-0.260	-0.188	-0.222	-0.374	-0.715	-0.597	-0.449	-0.445	-0.755	-0.619	-0.493	-0.255	-0.083	0.001	-0.661	-0.521	-0.054	-0.240	-0.595
A_23_P59528	ENST00000360382;ENST00000379820	NM_020186	57001	ACN9	Homo sapiens ACN9 homolog (S. cerevisiae) (ACN9), mRNA [NM_020186]	3.45E-008	6.13E-004	-1025	-1447	-1031	-1337	-0.864	-1203	-1149	-1162	-1108	0.072	-0.130	-0.189	-0.762	-0.297	1253	0.166	0.126	0.322	-0.449	0.187	0.890	-0.314	0.709	0.072	1190	0.032	1063	0.274
A_23_P10182	ENST00000302819	NM_003500	8309	ACOX2	Homo sapiens acyl-Coenzyme A oxidase 2, branched chain (ACOX2), mRNA [NM_003500]	3.30E-012	5.87E-008	-2734	-2739	-1960	-2488	-3315	-2459	-2634	-2916	-2661	-0.338	2245	1167	1289	0.074	0.708	0.374	0.395	1729	-0.055	-0.640	0.355	0.190	0.364	-0.859	-0.426	-1062	0.000	-0.711
A_23_P57760	ENST00000286353	NM_152282;NM_001037172	92370	ACPL2	Homo sapiens acid phosphatase-like 2 (ACPL2), transcript variant 1, mRNA [NM_152282]	3.52E-007	6.26E-003	-1420	-0.710	-1491	-1318	-2007	-0.946	-1714	-1294	-0.757	0.010	-0.058	0.262	0.544	-1240	-0.161	-0.074	0.562	0.648	0.837	0.560	1031	0.447	-0.147	-0.112	1072	-0.774	0.649	0.587
A_23_P110212	ENST00000281455	NM_001995	2180	ACSL1	Homo sapiens acyl-CoA synthetase long-chain family member 1 (ACSL1), mRNA [NM_001995]	1.29E-012	2.30E-008	-1234	-1470	-1998	-0.976	-1122	-1431	-0.899	-1405	-1264	0.366	0.312	0.505	0.726	0.462	0.722	0.049	0.447	0.105	0.383	0.717	0.376	0.427	-0.400	0.251	0.297	-0.366	0.193	0.591
A_24_P248606	ENST00000357430	NM_004457;NM_203372	2181	ACSL3	Homo sapiens acyl-CoA synthetase long-chain family member 3 (ACSL3), transcript variant 1, mRNA [NM_004457]	1.27E-008	2.26E-004	-1116	-0.828	-0.566	-0.971	-1111	-1192	-1188	-1107	-0.592	0.275	0.016	0.416	0.488	0.422	0.946	-0.233	-0.072	0.918	0.550	0.238	0.373	0.399	-0.630	0.002	0.409	-0.597	0.410	0.243
A_24_P37319	ENST00000357430	NM_004457;NM_203372	2181	ACSL3	Homo sapiens acyl-CoA synthetase long-chain family member 3 (ACSL3), transcript variant 1, mRNA [NM_004457]	2.35E-010	4.18E-006	-1004	-1356	-1499	-0.985	-0.703	-1128	-0.769	-0.946	-1086	-0.076	0.304	0.597	0.355	0.584	1160	0.218	0.336	0.945	0.178	-0.509	0.104	-0.407	0.171	0.404	0.341	-0.331	0.368	0.109
A_23_P210482	ENST00000372874;ENST00000359372	NM_000022	100	ADA	Homo sapiens adenosine deaminase (ADA), mRNA [NM_000022]	3.73E-010	6.64E-006	1267	1315	0.650	1317	0.302	0.922	0.542	0.571	1012	-0.625	-0.782	-0.771	-0.985	-0.796	-0.803	-0.568	-1335	-2036	-0.847	-0.512	-1241	-0.619	-0.521	-0.608	-0.919	0.116	-1581	-0.882
A_23_P72643	ENST00000302458;ENST00000379917	NM_003816;NM_001005845	8754	ADAM9	Homo sapiens ADAM metallopeptidase domain 9 (meltrin gamma) (ADAM9), transcript variant 1, mRNA [NM_003816]	4.57E-010	8.12E-006	-1460	-1171	-1789	-1074	0.000	-1682	-1557	-1935	-1273	0.309	0.722	0.491	0.701	0.285	0.239	-0.091	-0.132	0.737	0.562	-0.034	0.930	0.187	-0.080	0.399	0.574	0.057	0.611	0.535
A_23_P381261	--	NM_139247	196883	ADCY4	Homo sapiens adenylate cyclase 4 (ADCY4), mRNA [NM_139247]	2.49E-007	4.42E-003	-1211	-0.483	-0.872	-1172	-1374	-0.707	-0.844	-1184	-0.763	0.811	0.390	1077	1280	0.578	0.411	0.147	0.502	-0.129	0.964	0.599	-0.136	-0.072	-1634	-0.300	-0.157	-0.940	-0.631	-0.169
A_23_P145024	ENST00000305988	NM_000024	154	ADRB2	Homo sapiens adrenergic, beta-2-, receptor, surface (ADRB2), mRNA [NM_000024]	9.48E-008	1.69E-003	0.205	1078	1155	0.260	0.022	0.535	0.347	0.930	1783	-0.746	-0.786	-0.241	-1581	-0.780	-0.503	-0.701	-0.836	-0.976	0.089	-0.634	-0.793	-0.591	-0.524	-0.686	-0.639	-0.458	-1328	-0.205
A_23_P145024	ENST00000305988	NM_000024	154	ADRB2	Homo sapiens adrenergic, beta-2-, receptor, surface (ADRB2), mRNA [NM_000024]	1.29E-007	2.30E-003	0.132	1050	1108	0.350	-0.021	0.649	0.334	0.892	1840	-0.855	-0.886	-0.396	-1710	-0.895	-0.478	-0.699	-0.737	-0.907	0.208	-0.793	-0.711	-0.582	-0.455	-0.743	-0.631	-0.464	-1219	-0.234
A_23_P145024	ENST00000305988	NM_000024	154	ADRB2	Homo sapiens adrenergic, beta-2-, receptor, surface (ADRB2), mRNA [NM_000024]	8.31E-008	1.48E-003	0.275	0.989	1189	0.339	-0.041	0.692	0.296	0.837	1826	-0.725	-0.910	-0.349	-1687	-0.903	-0.578	-0.818	-0.715	-0.935	0.191	-0.727	-0.653	-0.674	-0.411	-0.785	-0.633	-0.424	-1233	-0.284
A_23_P145024	ENST00000305988	NM_000024	154	ADRB2	Homo sapiens adrenergic, beta-2-, receptor, surface (ADRB2), mRNA [NM_000024]	5.16E-008	9.19E-004	0.236	1046	1300	0.403	-0.045	0.622	0.311	0.833	1811	-0.769	-0.864	-0.380	-1666	-0.868	-0.582	-0.833	-0.764	-1053	0.155	-0.784	-0.675	-0.667	-0.469	-0.717	-0.682	-0.555	-1217	-0.235
A_23_P145024	ENST00000305988	NM_000024	154	ADRB2	Homo sapiens adrenergic, beta-2-, receptor, surface (ADRB2), mRNA [NM_000024]	3.78E-008	6.72E-004	0.284	1021	1216	0.417	-0.031	0.782	0.237	0.797	1811	-0.695	-0.878	-0.395	-1668	-0.857	-0.630	-0.802	-0.740	-1084	0.167	-0.674	-0.655	-0.678	-0.438	-0.769	-0.694	-0.543	-1182	-0.299
A_23_P145024	ENST00000305988	NM_000024	154	ADRB2	Homo sapiens adrenergic, beta-2-, receptor, surface (ADRB2), mRNA [NM_000024]	5.44E-008	9.68E-004	0.296	0.942	1246	0.445	-0.024	0.754	0.224	0.788	1811	-0.714	-0.900	-0.365	-1693	-0.869	-0.575	-0.817	-0.706	-0.998	0.223	-0.764	-0.642	-0.705	-0.441	-0.787	-0.635	-0.528	-1177	-0.309
A_23_P145024	ENST00000305988	NM_000024	154	ADRB2	Homo sapiens adrenergic, beta-2-, receptor, surface (ADRB2), mRNA [NM_000024]	5.11E-008	9.09E-004	0.361	0.997	1250	0.409	-0.020	0.742	0.190	0.809	1756	-0.676	-0.876	-0.355	-1676	-0.882	-0.653	-0.848	-0.732	-1018	0.223	-0.718	-0.574	-0.659	-0.381	-0.783	-0.782	-0.475	-1176	-0.294
A_23_P145024	ENST00000305988	NM_000024	154	ADRB2	Homo sapiens adrenergic, beta-2-, receptor, surface (ADRB2), mRNA [NM_000024]	2.30E-008	4.09E-004	0.372	0.987	1228	0.465	0.057	0.781	0.204	0.780	1732	-0.690	-0.916	-0.322	-1678	-0.864	-0.607	-0.885	-0.751	-1024	0.153	-0.717	-0.617	-0.663	-0.339	-0.701	-0.707	-0.482	-1230	-0.339
A_23_P145024	ENST00000305988	NM_000024	154	ADRB2	Homo sapiens adrenergic, beta-2-, receptor, surface (ADRB2), mRNA [NM_000024]	8.21E-008	1.46E-003	0.239	0.936	1234	0.467	-0.007	0.649	0.281	0.812	1794	-0.732	-0.877	-0.290	-1722	-0.852	-0.570	-0.736	-0.730	-0.928	0.213	-0.744	-0.606	-0.671	-0.343	-0.931	-0.702	-0.487	-1150	-0.296
A_23_P145024	ENST00000305988	NM_000024	154	ADRB2	Homo sapiens adrenergic, beta-2-, receptor, surface (ADRB2), mRNA [NM_000024]	2.55E-008	4.54E-004	0.299	1036	1279	0.414	0.043	0.750	0.248	0.794	1739	-0.682	-0.827	-0.272	-1682	-0.777	-0.711	-0.901	-0.751	-1019	0.163	-0.687	-0.641	-0.618	-0.395	-0.680	-0.815	-0.578	-1213	-0.407
A_23_P341312	--	NM_198969;NM_001130;NM_198970	166	AES	Homo sapiens amino-terminal enhancer of split (AES), transcript variant 1, mRNA [NM_198969]	4.82E-008	8.58E-004	0.853	0.781	0.356	0.647	-0.166	0.565	0.660	0.596	0.546	0.011	-0.126	-0.468	-0.241	-0.923	-0.417	-0.383	-0.233	-0.149	-0.393	-0.533	-0.265	-0.915	-0.016	-0.890	-0.492	-0.060	-0.298	-0.758
A_23_P165061	--	NM_198969;NM_001130;NM_198970	166	AES	Homo sapiens amino-terminal enhancer of split (AES), transcript variant 1, mRNA [NM_198969]	2.05E-008	3.65E-004	0.842	0.908	1081	0.375	-0.233	0.448	0.805	1081	0.945	-0.024	-0.768	-0.245	-0.512	-0.995	-0.442	-0.215	-0.226	-1098	-0.362	-0.883	-0.969	-0.397	-0.701	-1196	-1025	0.162	-1067	-0.622
A_23_P169278	ENST00000337006;ENST00000357081	NM_015239	23287	AGTPBP1	Homo sapiens ATP/GTP binding protein 1 (AGTPBP1), mRNA [NM_015239]	6.38E-009	1.13E-004	-1060	-0.974	-1025	-0.879	-0.744	-0.947	-1116	-1151	-0.467	0.470	-0.439	0.479	0.405	0.129	0.593	-0.288	-0.033	0.378	0.283	0.516	0.305	0.456	-0.194	-0.021	0.741	-0.239	0.976	0.121
A_32_P36292	--	--		AI523154	ar69c11.x1 Barstead aorta HPLRB6 Homo sapiens cDNA clone IMAGE:2127860 3', mRNA sequence [AI523154]	1.75E-007	3.11E-003	0.710	0.208	0.691	0.064	0.380	0.945	0.484	0.537	0.275	-0.217	-0.486	-0.297	-0.212	-0.355	-0.698	-0.010	-0.020	-0.322	0.301	-0.196	-1082	-0.033	-0.571	-0.316	-0.633	-0.667	-0.235	-0.557
A_23_P75380	ENST00000279146	NM_003977	9049	AIP	Homo sapiens aryl hydrocarbon receptor interacting protein (AIP), mRNA [NM_003977]	1.02E-008	1.82E-004	0.464	0.493	0.770	0.249	0.253	0.399	0.204	0.541	0.424	-0.504	-0.149	-0.232	-0.521	-0.511	-0.658	-0.043	-0.252	-0.532	-0.150	-0.340	-0.213	-0.092	-0.009	-0.205	-0.498	0.135	-0.529	0.023
A_24_P38865	ENST00000279146	NM_003977	9049	AIP	Homo sapiens aryl hydrocarbon receptor interacting protein (AIP), mRNA [NM_003977]	4.49E-008	7.99E-004	0.628	0.414	0.807	0.292	0.254	0.452	0.200	0.561	0.245	-0.474	-0.207	-0.202	-0.524	-0.488	-0.590	-0.088	-0.217	-0.690	-0.298	-0.323	-0.181	-0.151	0.010	-0.173	-0.497	0.299	-0.644	-0.057
A_32_P83256	--	--		AK023663	Homo sapiens cDNA FLJ13601 fis, clone PLACE1010069. [AK023663]	7.20E-011	1.28E-006	-2257	-1770	-1922	-1707	-2255	-1685	-1921	-2553	-1607	0.058	0.570	0.814	0.845	0.231	0.237	-0.009	0.281	1149	0.906	0.436	0.608	0.212	-1245	-0.247	0.884	-0.935	0.759	0.633
A_24_P525917	--	--		AK025758	Homo sapiens cDNA: FLJ22105 fis, clone HEP17660. [AK025758]	3.52E-008	6.26E-004	1479	1031	0.621	0.614	0.240	0.673	0.405	1079	1528	-0.065	0.000	-0.201	-0.836	0.000	0.244	-0.534	-0.571	-1144	-0.085	-0.672	-0.420	-0.660	0.000	-0.903	-1235	-0.504	-1450	-0.649
A_24_P916288	--	--		AK026497	Homo sapiens cDNA: FLJ22844 fis, clone KAIA5181. [AK026497]	5.55E-007	9.87E-003	0.353	0.426	0.310	0.132	0.506	0.179	0.081	0.697	0.366	-0.078	-0.620	-0.186	-0.044	0.004	-0.287	-0.192	0.010	-0.148	-0.104	-0.320	-0.443	-0.170	-0.498	0.184	-0.594	-0.196	-0.151	-0.261
A_24_P924697	--	--		AK055915	Homo sapiens cDNA FLJ31353 fis, clone MESAN2000264. [AK055915]	2.43E-009	4.32E-005	-0.864	-0.553	-0.219	-0.819	-0.674	-0.683	-0.449	-0.720	-0.493	0.508	0.064	0.495	0.083	-0.063	0.643	0.065	0.230	0.177	0.595	0.244	0.081	-0.108	0.246	-0.241	0.070	-0.033	0.397	0.240
A_23_P10488	--	--		AK057704	Homo sapiens cDNA FLJ33142 fis, clone UTERU1000192. [AK057704]	1.36E-009	2.42E-005	-1627	-3090	-2547	-1700	-1006	-1996	-1823	-1407	-2418	0.394	-0.675	-0.218	0.364	0.244	1003	-0.169	0.755	0.210	-0.982	0.421	0.063	0.150	1737	0.353	0.865	0.256	0.943	-0.112
A_24_P500621	--	--		AK074291	Homo sapiens cDNA FLJ23711 fis, clone HEP12371. [AK074291]	8.89E-008	1.58E-003	-0.784	-0.916	-0.750	-0.818	-1952	-1254	-1636	-1290	-0.797	0.676	1298	1054	1897	0.448	0.155	-0.220	-0.021	0.807	0.332	-0.205	0.004	-0.253	-0.698	-0.706	-0.224	-1385	-0.371	-0.727
A_32_P162066	--	XM_941038		AK125648	Homo sapiens cDNA FLJ43660 fis, clone SYNOV4004823. [AK125648]	2.76E-009	4.91E-005	-1186	-0.842	-0.298	-1310	-0.761	-0.799	-1135	-1168	-0.842	0.109	0.998	0.045	-0.058	0.414	0.161	0.167	0.198	0.651	0.334	0.200	0.664	0.218	-0.094	0.264	0.041	-0.471	0.563	0.360
A_32_P206541	--	--		AK128714	Homo sapiens cDNA FLJ46881 fis, clone UTERU3015647, moderately similar to Embigin precursor. [AK128714]	1.29E-008	2.30E-004	-1082	-0.389	-1422	-0.976	-0.985	-1040	-1226	-1028	-0.513	1085	-0.542	0.648	0.218	0.263	0.578	0.202	0.619	0.550	0.761	0.217	0.206	0.088	-0.492	0.126	0.143	-0.651	0.178	0.192
A_24_P511877	--	--		AK128714	Homo sapiens cDNA FLJ46881 fis, clone UTERU3015647, moderately similar to Embigin precursor. [AK128714]	2.97E-007	5.29E-003	-1001	-0.801	0.106	-1185	-1187	-0.848	-1475	-1252	-0.903	0.952	0.308	1006	0.088	0.704	0.507	-0.162	0.093	-0.409	0.030	0.496	0.436	0.439	0.056	0.131	0.228	-0.215	-0.318	-0.021
A_23_P258190	ENST00000285930	NM_001628	231	AKR1B1	Homo sapiens aldo-keto reductase family 1, member B1 (aldose reductase) (AKR1B1), mRNA [NM_001628]	2.03E-008	3.62E-004	0.778	0.832	0.424	0.338	0.180	0.604	0.230	0.604	0.663	-0.188	-0.021	-0.448	-0.589	-0.603	-0.909	-0.191	-0.504	-0.743	-0.236	-0.303	0.200	-0.135	-0.592	-0.313	-0.750	-0.286	-0.462	0.016
A_32_P135007	--	--		AL110237	Homo sapiens mRNA; cDNA DKFZp566D224 (from clone DKFZp566D224). [AL110237]	4.02E-007	7.15E-003	-1766	0.000	-1758	-1618	-1340	-1255	-1287	-1322	-1195	0.415	-0.204	0.877	1103	0.696	1154	-0.173	0.645	0.057	0.806	0.485	-0.027	0.637	-1024	0.351	0.584	-1135	-0.332	0.380
A_24_P937325	--	--		AL713762	Homo sapiens mRNA; cDNA DKFZp434K1572 (from clone DKFZp434K1572). [AL713762]	2.05E-009	3.65E-005	-1933	-1371	-1035	-1642	-2107	-1991	-1954	-2176	-1745	0.486	0.891	0.872	1651	0.484	0.550	-0.149	0.540	0.300	0.199	0.834	0.314	0.771	-1247	-0.105	0.294	-1309	-0.294	-0.104
A_32_P1657	--	--		AL832253	Homo sapiens mRNA; cDNA DKFZp667C1617 (from clone DKFZp667C1617) [AL832253]	2.34E-007	4.17E-003	-2464	-1356	-1212	-1041	-1726	-1435	-1050	0.000	-2281	-0.028	0.602	1219	1598	0.865	0.627	0.356	0.251	0.181	-0.359	0.380	0.254	0.768	0.246	-0.242	0.071	-0.613	-0.168	-0.460
A_32_P169131	ENST00000262374	NM_019109	56052	ALG1	Homo sapiens asparagine-linked glycosylation 1 homolog (S. cerevisiae, beta-1,4-mannosyltransferase) (ALG1), mRNA [NM_019109]	3.05E-007	5.43E-003	0.500	0.724	0.454	0.249	-0.093	0.238	0.204	0.477	0.599	-0.401	-0.190	-0.553	-0.579	-0.535	-0.687	-0.431	-0.618	-0.349	-0.103	-0.155	0.295	-0.052	-0.314	-0.341	-0.152	0.119	-0.400	0.453
A_23_P312174	ENST00000264448	NM_015120	7840	ALMS1	Homo sapiens Alstrom syndrome 1 (ALMS1), mRNA [NM_015120]	3.33E-007	5.92E-003	0.606	0.591	0.942	0.450	0.326	0.228	-0.164	0.866	0.970	-0.061	-0.135	-0.588	-0.509	-0.208	-1016	-0.901	-0.421	-0.797	0.117	-0.267	-0.426	-0.319	-0.283	-0.283	-0.913	-0.405	-0.288	-0.122
A_24_P347378	ENST00000380490;ENST00000255317	NM_001629	241	ALOX5AP	Homo sapiens arachidonate 5-lipoxygenase-activating protein (ALOX5AP), mRNA [NM_001629]	5.15E-007	9.17E-003	-0.595	-1450	-1921	-1282	-1019	-0.702	-0.381	-0.668	-1721	0.364	0.044	0.517	0.205	0.095	0.862	1083	0.808	0.560	0.345	0.046	0.529	-1070	-0.444	-0.086	0.756	-0.648	0.201	-0.026
A_23_P161428	ENST00000371930;ENST00000282676	NM_144590	118932	ANKRD22	Homo sapiens ankyrin repeat domain 22 (ANKRD22), mRNA [NM_144590]	2.47E-010	4.39E-006	-2683	-2599	-2551	-1315	-1423	-2367	-1842	-2558	-3607	1202	-0.190	0.977	0.163	0.173	1203	0.685	1501	1164	0.735	-0.500	0.448	-0.636	-0.397	-1077	0.452	-1527	0.557	-0.259
A_23_P156748	ENST00000360359;ENST00000373992	NM_015245	23294	ANKS1A	Homo sapiens ankyrin repeat and sterile alpha motif domain containing 1A (ANKS1A), mRNA [NM_015245]	2.52E-007	4.48E-003	-0.663	-0.626	-0.861	-0.625	-1051	-0.727	-0.841	-0.861	-0.677	0.309	0.365	0.916	0.689	0.055	0.058	0.023	-0.086	0.693	0.593	0.451	0.501	-0.204	-0.636	0.003	0.311	-0.771	0.419	0.072
A_23_P121716	ENST00000264908;ENST00000380662	NM_005139	306	ANXA3	Homo sapiens annexin A3 (ANXA3), mRNA [NM_005139]	3.06E-009	5.44E-005	-2172	-3617	-3055	-2517	-0.427	-2280	-1637	-2695	-2481	0.355	-0.444	-0.052	-1073	1087	1673	-0.194	-0.767	-0.197	-0.812	0.820	0.729	0.148	0.402	0.655	0.994	0.383	0.698	0.833
A_23_P206788	ENST00000299980	NM_001128;NM_001030007	164	AP1G1	Homo sapiens adaptor-related protein complex 1, gamma 1 subunit (AP1G1), transcript variant 2, mRNA [NM_001128]	2.66E-009	4.73E-005	-0.381	-0.800	-1058	-0.822	-0.376	-0.721	-0.924	-1009	-0.666	0.203	0.172	0.174	0.664	0.717	1022	-0.136	0.132	0.805	0.432	0.030	-0.090	-0.302	-0.035	0.289	0.164	-0.315	-0.017	-0.104
A_23_P36611	--	NM_181861;NM_013229;NM_181868;NM_001160	317	APAF1	Homo sapiens apoptotic peptidase activating factor (APAF1), transcript variant 3, mRNA [NM_181861]	6.19E-008	1.10E-003	-0.680	-0.819	-0.661	-0.315	-0.555	-0.419	-0.627	-0.517	-0.506	0.477	-0.576	0.254	0.240	0.027	0.635	0.341	0.708	0.320	0.387	0.102	0.044	0.017	-0.087	0.220	-0.056	-0.196	0.146	0.341
A_23_P158231	ENST00000219865	NM_005503	321	APBA2	Homo sapiens amyloid beta (A4) precursor protein-binding, family A, member 2 (X11-like) (APBA2), mRNA [NM_005503]	3.30E-007	5.87E-003	0.656	0.366	0.018	0.395	0.136	0.301	0.408	0.486	0.836	-0.051	-0.085	0.105	0.062	0.323	0.053	0.032	-0.489	0.357	0.192	-0.530	-0.533	-0.793	0.000	-0.453	-0.980	-0.535	-0.769	0.022
A_23_P106362	ENST00000219919	NM_020980	366	AQP9	Homo sapiens aquaporin 9 (AQP9), mRNA [NM_020980]	5.50E-009	9.79E-005	-0.724	-1005	-1092	-0.540	-0.856	-0.477	-0.337	-0.953	-0.224	0.244	-0.117	0.368	0.344	0.094	0.228	-0.014	-0.046	0.413	0.145	0.476	0.140	0.462	-0.083	0.233	0.403	-0.202	0.519	0.470
A_23_P259071	ENST00000380846	NM_001657	374	AREG	Homo sapiens amphiregulin (schwannoma-derived growth factor) (AREG), mRNA [NM_001657]	2.30E-011	4.09E-007	-3772	-4567	-4915	-5028	-4541	-5331	-4528	-3958	-3834	-1118	2717	-1984	2445	0.807	1122	0.001	0.483	1803	0.892	-1431	0.000	-1340	-2066	-0.655	-1494	0.000	-1645	-0.219
A_23_P111321	ENST00000368087	NM_000045	383	ARG1	Homo sapiens arginase, liver (ARG1), mRNA [NM_000045]	1.22E-008	2.18E-004	-5486	-5186	-7692	-3861	-1458	-3972	-4008	-4634	-3679	0.045	0.637	-1167	1311	1096	0.131	0.820	0.220	1404	1233	-0.459	1142	-3772	-0.019	0.601	-0.019	-1016	0.969	0.720
A_23_P76015	ENST00000263674	NM_014786	9828	ARHGEF17	Homo sapiens Rho guanine nucleotide exchange factor (GEF) 17 (ARHGEF17), mRNA [NM_014786]	1.89E-007	3.36E-003	-2124	-2558	-3172	0.000	0.095	-2283	-2626	-2575	-3109	1414	-0.103	1505	1307	1693	0.980	0.279	0.663	1038	1623	-1164	-0.764	-2090	-1548	0.320	-2059	0.000	-1838	-1529
A_23_P143016	ENST00000359765	NM_006673;NM_212481	10865	ARID5A	Homo sapiens AT rich interactive domain 5A (MRF1-like) (ARID5A), transcript variant 2, mRNA [NM_006673]	2.76E-009	4.91E-005	-0.439	-0.655	-0.924	-1024	-1166	-0.946	-0.733	-0.843	-1065	0.163	0.830	0.688	1167	0.875	0.855	-0.121	0.068	0.487	0.187	0.269	-0.099	-0.336	-0.095	-0.590	-0.091	-0.673	0.088	-0.082
A_24_P378202	ENST00000282026;ENST00000378294	NM_138450	115761	ARL11	Homo sapiens ADP-ribosylation factor-like 11 (ARL11), mRNA [NM_138450]	2.91E-007	5.18E-003	-0.756	-0.508	-0.798	-0.331	-0.205	-0.344	-0.149	-0.917	-0.696	0.063	-0.780	0.206	-0.174	-0.154	0.314	0.203	0.154	-0.086	-0.176	0.568	0.410	0.510	-0.010	0.527	0.546	0.234	0.397	0.150
A_23_P317620	--	NM_005737	10123	ARL4C	Homo sapiens ADP-ribosylation factor-like 4C (ARL4C), mRNA [NM_005737]	5.74E-009	1.02E-004	1172	1338	0.651	0.926	0.210	1018	0.183	0.904	1216	0.027	-0.600	-0.422	-0.710	-0.554	-0.187	-0.776	-0.804	-1652	-0.359	-0.669	-0.829	-0.790	-2479	-0.944	-1366	-0.818	-1739	-0.595
A_23_P138271	ENST00000272217;ENST00000367281	NM_138795	127829	ARL8A	Homo sapiens ADP-ribosylation factor-like 8A (ARL8A), mRNA [NM_138795]	2.10E-007	3.73E-003	-0.226	-0.230	-0.875	-0.567	-0.781	-0.553	-0.397	-0.503	-0.487	0.128	0.260	-0.056	0.389	-0.062	0.512	0.157	0.610	0.648	0.470	0.009	0.148	-0.241	-0.290	-0.148	0.360	-0.236	0.380	-0.034
A_23_P130965	ENST00000222250	NM_015683;NM_001025604	27106	ARRDC2	Homo sapiens arrestin domain containing 2 (ARRDC2), transcript variant 1, mRNA [NM_015683]	9.37E-008	1.67E-003	0.348	0.605	0.615	0.358	0.440	0.538	0.333	0.245	0.383	-0.245	0.157	0.077	-0.111	0.285	-0.693	-0.474	-0.448	-0.463	-0.334	-0.172	-0.319	-0.305	-0.710	-0.224	-0.583	-0.149	-0.678	-0.110
A_24_P22976	ENST00000222250	NM_015683;NM_001025604	27106	ARRDC2	Homo sapiens arrestin domain containing 2 (ARRDC2), transcript variant 1, mRNA [NM_015683]	5.60E-007	9.96E-003	0.428	0.702	0.381	0.264	0.704	0.660	0.319	0.318	0.259	-0.135	-0.147	0.051	-0.183	0.327	-0.472	-0.391	-0.335	-0.559	-0.163	-0.155	-0.217	-0.472	-1295	-0.080	-0.526	-0.113	-0.732	-0.437
A_24_P18105	ENST00000379451	NM_032466;NM_032468	444	ASPH	Homo sapiens aspartate beta-hydroxylase (ASPH), transcript variant 3, mRNA [NM_032466]	1.82E-009	3.24E-005	-2183	-2683	-2675	-3151	-1936	-2295	-3080	-2209	-1987	-0.458	1264	0.499	0.850	0.142	-0.733	-0.065	0.584	1615	0.786	0.628	0.756	-0.371	-1047	0.233	0.717	-1791	0.875	0.657
A_24_P295245	ENST00000356085	NM_032467;NM_020164	444	ASPH	Homo sapiens aspartate beta-hydroxylase (ASPH), transcript variant 4, mRNA [NM_032467]	8.37E-009	1.49E-004	-1828	-1981	-1403	-2093	-1755	-1894	-2760	-2261	-2471	-0.959	1576	0.563	1063	0.186	-0.491	-0.318	-0.265	1410	-0.413	0.911	0.954	0.259	0.133	0.321	0.529	-1219	0.573	0.105
A_23_P68087	ENST00000236959	NM_004044	471	ATIC	Homo sapiens 5-aminoimidazole-4-carboxamide ribonucleotide formyltransferase/IMP cyclohydrolase (ATIC), mRNA [NM_004044]	3.93E-008	6.99E-004	0.579	0.761	1253	0.559	0.043	0.325	0.292	0.887	0.705	-0.358	-0.375	-0.314	-0.545	-0.171	-0.869	-0.514	-0.653	-0.632	-0.437	-0.435	-0.435	-0.087	-0.034	-0.409	-1415	-0.149	-0.602	-0.547
A_24_P161973	ENST00000261962;ENST00000375630	NM_015205;NM_032189	23250	ATP11A	Homo sapiens ATPase, Class VI, type 11A (ATP11A), transcript variant 1, mRNA [NM_015205]	1.83E-008	3.26E-004	-0.787	-0.494	-0.789	-0.441	-0.790	-0.593	-0.508	-1198	-0.478	0.187	0.065	0.441	0.506	0.280	0.496	0.073	-0.125	0.173	0.650	0.343	0.266	0.335	-0.125	0.035	0.156	-0.556	0.315	0.415
A_23_P212522	ENST00000323116	NM_014616	23200	ATP11B	Homo sapiens ATPase, Class VI, type 11B (ATP11B), mRNA [NM_014616]	6.16E-010	1.10E-005	-1127	-1063	-1290	-1291	-0.962	-0.841	-0.966	-0.775	-0.750	0.308	-0.154	0.306	0.249	0.270	0.766	0.039	0.096	0.534	0.248	0.556	0.357	0.454	-0.671	0.289	0.366	-0.308	0.705	0.666
A_24_P111737	ENST00000323116	NM_014616	23200	ATP11B	Homo sapiens ATPase, Class VI, type 11B (ATP11B), mRNA [NM_014616]	1.01E-009	1.80E-005	-0.925	-1288	-1526	-1188	-0.937	-0.881	-1267	-1231	-1107	0.104	-0.103	0.182	-0.018	0.329	0.596	-0.248	0.150	0.700	-0.047	0.760	0.245	0.665	-0.444	0.500	0.697	-0.447	1149	0.355
A_24_P157415	ENST00000323116	NM_014616	23200	ATP11B	Homo sapiens ATPase, Class VI, type 11B (ATP11B), mRNA [NM_014616]	8.15E-011	1.45E-006	-1432	-1776	-1826	-1757	-1129	-1255	-1606	-1338	-1266	-0.095	0.140	0.142	0.007	0.354	0.990	-0.108	0.594	0.931	0.181	0.201	-0.024	0.181	-0.138	0.482	0.870	-0.612	1182	0.615
A_23_P146058	ENST00000285415	NM_001695;NM_001007254	528	ATP6V1C1	Homo sapiens ATPase, H+ transporting, lysosomal 42kDa, V1 subunit C1 (ATP6V1C1), transcript variant 1, mRNA [NM_001695]	1.89E-008	3.36E-004	-1916	-1802	-1131	-0.875	-0.921	-1010	-0.795	-1284	-1096	-0.435	-0.603	0.090	-0.512	-0.097	1187	0.188	-0.134	0.264	-0.047	-0.292	0.441	0.258	0.705	0.056	0.994	0.493	1148	0.782
A_32_P185229	ENST00000368489;ENST00000271802;ENST00000361616	NM_020452	57198	ATP8B2	Homo sapiens ATPase, Class I, type 8B, member 2 (ATP8B2), transcript variant 1, mRNA [NM_020452]	3.47E-007	6.18E-003	0.632	1478	1227	0.351	0.076	0.527	0.279	1224	1096	0.315	-0.867	-0.373	-0.879	-0.846	-0.898	-1108	-0.437	-1390	0.145	-0.716	-0.951	-0.407	-1976	-0.982	-1921	-0.856	-0.920	-0.017
A_23_P380614	ENST00000311637	NM_006045	10079	ATP9A	Homo sapiens ATPase, Class II, type 9A (ATP9A), mRNA [NM_006045]	3.67E-007	6.53E-003	-0.184	-2574	-3021	-1299	-1154	-2234	-1114	-1433	-2380	0.333	-0.569	-0.411	0.020	0.281	1249	0.416	-0.372	0.796	0.021	0.713	0.797	-0.548	0.700	-0.304	0.058	0.169	1392	0.380
A_23_P143356	--	--		AY007156	Homo sapiens clone CDABP0105 mRNA sequence. [AY007156]	1.49E-008	2.65E-004	-0.642	-0.930	-0.619	-0.624	-0.822	-0.877	-1154	-0.867	-0.682	-0.148	0.054	-0.098	-0.036	-0.222	0.220	-0.677	-0.613	-0.302	-0.432	1177	0.825	0.607	0.089	0.701	0.865	-0.540	0.947	0.504
A_23_P500956	ENST00000301998;ENST00000340715	NM_006577	10678	B3GNT2	Homo sapiens UDP-GlcNAc:betaGal beta-1,3-N-acetylglucosaminyltransferase 2 (B3GNT2), mRNA [NM_006577]	2.92E-007	5.19E-003	-0.678	-1310	-0.931	-1266	-0.591	-1385	-0.403	-0.906	-0.511	0.222	-0.928	0.330	-0.315	-0.232	0.393	0.584	0.669	0.154	0.301	0.459	-0.214	0.453	0.000	0.212	0.892	0.339	0.487	0.437
A_23_P18372	ENST00000326505	NM_032047	84002	B3GNT5	Homo sapiens UDP-GlcNAc:betaGal beta-1,3-N-acetylglucosaminyltransferase 5 (B3GNT5), mRNA [NM_032047]	1.45E-007	2.59E-003	-1628	-1925	-2220	-2150	-0.953	-1806	-1023	-1615	-0.824	-0.618	0.642	-0.247	-0.344	0.842	1305	0.058	0.528	1877	0.945	-0.465	-0.471	-0.559	-0.491	-0.489	0.325	-0.324	0.676	0.488
A_32_P103945	ENST00000359213	NM_212543;NM_003778	8702	B4GALT4	Homo sapiens UDP-Gal:betaGlcNAc beta 1,4- galactosyltransferase, polypeptide 4 (B4GALT4), transcript variant 1, mRNA [NM_212543]	4.14E-009	7.37E-005	-1419	-1286	-0.934	-1236	-1329	-1236	-1294	-1158	-0.556	0.112	0.543	0.333	0.612	0.410	-0.067	0.664	0.943	1738	1034	-0.485	0.159	-0.564	-0.936	-0.396	-0.084	-1117	0.320	-0.050
A_23_P76799	ENST00000360310;ENST00000382422	NM_013448;NM_182648	11177	BAZ1A	Homo sapiens bromodomain adjacent to zinc finger domain, 1A (BAZ1A), transcript variant 1, mRNA [NM_013448]	3.67E-007	6.53E-003	-0.959	-0.646	-0.549	-1073	-0.810	-1115	-0.999	-1250	-0.332	0.458	0.538	0.174	0.258	0.953	0.693	-0.348	-0.460	0.617	0.219	0.559	0.149	0.369	-0.622	0.206	0.058	-0.413	0.307	0.402
A_23_P76799	ENST00000360310;ENST00000382422	NM_013448;NM_182648	11177	BAZ1A	Homo sapiens bromodomain adjacent to zinc finger domain, 1A (BAZ1A), transcript variant 1, mRNA [NM_013448]	4.10E-008	7.29E-004	-0.989	-0.627	-0.659	-1076	-0.779	-1049	-0.982	-1279	-0.457	0.386	0.529	0.180	0.226	0.965	0.630	-0.322	-0.233	0.434	0.158	0.525	0.364	0.393	-0.403	0.223	-0.030	-0.496	0.517	0.353
A_23_P76799	ENST00000360310;ENST00000382422	NM_013448;NM_182648	11177	BAZ1A	Homo sapiens bromodomain adjacent to zinc finger domain, 1A (BAZ1A), transcript variant 1, mRNA [NM_013448]	1.20E-007	2.13E-003	-1042	-0.636	-0.649	-1052	-0.713	-1039	-0.996	-1381	-0.397	0.353	0.558	0.171	0.239	0.946	0.640	-0.360	-0.268	0.461	0.166	0.537	0.369	0.390	-0.443	0.236	-0.017	-0.517	0.537	0.328
A_23_P76799	ENST00000360310;ENST00000382422	NM_013448;NM_182648	11177	BAZ1A	Homo sapiens bromodomain adjacent to zinc finger domain, 1A (BAZ1A), transcript variant 1, mRNA [NM_013448]	1.30E-007	2.31E-003	-1035	-0.596	-0.622	-1063	-0.717	-1042	-0.977	-1275	-0.381	0.399	0.552	0.107	0.259	0.876	0.614	-0.337	-0.254	0.488	0.225	0.594	0.369	0.350	-0.447	0.214	-0.051	-0.536	0.511	0.339
A_23_P76799	ENST00000360310;ENST00000382422	NM_013448;NM_182648	11177	BAZ1A	Homo sapiens bromodomain adjacent to zinc finger domain, 1A (BAZ1A), transcript variant 1, mRNA [NM_013448]	3.69E-008	6.57E-004	-1028	-0.643	-0.750	-1116	-0.686	-1071	-0.975	-1284	-0.420	0.321	0.515	0.196	0.213	0.939	0.678	-0.337	-0.168	0.435	0.168	0.511	0.360	0.348	-0.382	0.233	-0.025	-0.516	0.561	0.390
A_23_P76799	ENST00000360310;ENST00000382422	NM_013448;NM_182648	11177	BAZ1A	Homo sapiens bromodomain adjacent to zinc finger domain, 1A (BAZ1A), transcript variant 1, mRNA [NM_013448]	6.64E-008	1.18E-003	-1031	-0.697	-0.665	-1048	-0.682	-1068	-0.984	-1318	-0.391	0.331	0.529	0.166	0.250	0.885	0.658	-0.342	-0.206	0.539	0.181	0.517	0.330	0.383	-0.442	0.214	-0.002	-0.527	0.579	0.331
A_23_P76799	ENST00000360310;ENST00000382422	NM_013448;NM_182648	11177	BAZ1A	Homo sapiens bromodomain adjacent to zinc finger domain, 1A (BAZ1A), transcript variant 1, mRNA [NM_013448]	5.31E-008	9.45E-004	-1053	-0.706	-0.723	-1021	-0.716	-1112	-0.948	-1287	-0.378	0.302	0.479	0.169	0.204	0.891	0.713	-0.333	-0.215	0.538	0.192	0.496	0.380	0.342	-0.434	0.157	0.042	-0.511	0.597	0.391
A_23_P76799	ENST00000360310;ENST00000382422	NM_013448;NM_182648	11177	BAZ1A	Homo sapiens bromodomain adjacent to zinc finger domain, 1A (BAZ1A), transcript variant 1, mRNA [NM_013448]	1.91E-008	3.40E-004	-1034	-0.755	-0.671	-1038	-0.771	-1023	-0.987	-1372	-0.419	0.297	0.513	0.184	0.223	0.891	0.672	-0.302	-0.176	0.559	0.204	0.469	0.421	0.345	-0.379	0.129	0.009	-0.487	0.567	0.382
A_23_P76799	ENST00000360310;ENST00000382422	NM_013448;NM_182648	11177	BAZ1A	Homo sapiens bromodomain adjacent to zinc finger domain, 1A (BAZ1A), transcript variant 1, mRNA [NM_013448]	5.99E-008	1.06E-003	-1020	-0.630	-0.774	-1015	-0.659	-1002	-1154	-1297	-0.422	0.391	0.546	0.200	0.265	0.978	0.553	-0.423	-0.189	0.456	0.149	0.552	0.384	0.339	-0.359	0.258	-0.063	-0.511	0.554	0.316
A_23_P76799	ENST00000360310;ENST00000382422	NM_013448;NM_182648	11177	BAZ1A	Homo sapiens bromodomain adjacent to zinc finger domain, 1A (BAZ1A), transcript variant 1, mRNA [NM_013448]	8.75E-008	1.56E-003	-1066	-0.736	-0.548	-1132	-0.792	-1145	-1091	-1275	-0.441	0.316	0.417	0.304	0.275	0.985	0.625	-0.355	-0.300	0.497	0.107	0.537	0.269	0.340	-0.460	0.357	-0.020	-0.529	0.561	0.507
A_23_P382775	--	NM_014417	27113	BBC3	Homo sapiens BCL2 binding component 3 (BBC3), mRNA [NM_014417]	5.91E-008	1.05E-003	0.812	0.486	0.136	0.244	0.408	0.802	0.454	0.787	0.373	-0.098	-0.440	-0.128	-0.751	-0.206	-0.310	-0.187	0.525	-0.655	-0.209	-0.503	-0.965	-0.510	-0.351	-0.182	-0.765	-0.165	-0.615	-0.494
A_24_P316495	--	--		BC033250	Homo sapiens, clone IMAGE:5441027, mRNA, partial cds. [BC033250]	1.78E-007	3.17E-003	-1127	-0.384	-0.637	-1164	-1164	-0.839	-0.632	-1453	-0.601	0.602	0.048	0.637	1136	0.000	0.485	0.000	0.126	-0.235	0.330	1416	0.629	0.336	0.000	0.526	0.971	-0.317	0.465	0.068
A_24_P854964	--	--		BC037740	Homo sapiens cDNA clone IMAGE:5263531. [BC037740]	2.01E-007	3.57E-003	-0.541	-0.511	-0.583	-0.462	-0.562	-0.451	-1079	-0.858	-0.348	0.278	0.372	0.162	0.708	0.463	0.352	-0.398	0.209	0.761	0.263	0.099	-0.033	0.099	0.075	0.295	0.015	-0.636	0.294	-0.009
A_24_P551302	--	--		BC038432	Homo sapiens cDNA clone IMAGE:5162874, partial cds. [BC038432]	3.67E-011	6.52E-007	-0.792	-1485	-0.931	-0.925	-0.448	-0.633	-0.427	-1119	-0.952	-0.093	0.128	0.478	0.562	0.337	0.297	0.386	0.421	0.560	0.330	0.149	-0.213	0.242	0.281	0.003	0.397	0.010	0.360	0.225
A_32_P63086	--	--		BC041913	Homo sapiens cDNA clone IMAGE:5299642. [BC041913]	9.26E-008	1.65E-003	-1274	-1075	-0.805	-1258	-1217	-0.908	-0.870	-1063	-0.624	-0.530	0.577	0.000	0.247	0.269	1113	0.540	0.536	1251	0.942	-0.363	0.049	-0.273	0.000	-0.216	0.619	-0.290	0.969	0.789
A_24_P681011	--	--		BC041926	Homo sapiens cDNA clone IMAGE:5300349. [BC041926]	6.62E-011	1.18E-006	-1277	-1072	-1067	-1371	-1390	-1277	-1492	-0.866	-0.758	0.117	0.270	0.703	1331	0.448	0.731	0.385	0.762	1367	0.908	-0.555	0.009	-0.624	-0.574	-0.323	-0.087	-1329	0.111	-0.292
A_32_P87191	--	--		BC044845	Homo sapiens, clone IMAGE:5166210, mRNA. [BC044845]	5.83E-009	1.04E-004	-1121	-2041	-0.919	-1699	-0.671	-0.834	-1472	-1871	-1561	-0.263	-0.559	0.250	0.166	-0.154	0.624	-0.937	0.000	-0.763	-1136	1614	0.170	0.797	1479	0.364	0.933	0.976	0.562	0.161
A_32_P221305	--	--		BC073935	Homo sapiens cDNA clone IMAGE:5219247, partial cds. [BC073935]	1.14E-007	2.03E-003	-2141	-1123	-0.374	-0.551	-2191	-1381	-0.666	-1909	-1794	0.397	0.371	1315	2032	-0.273	0.422	1100	0.739	0.753	0.132	-0.438	-0.468	-0.085	-0.710	-1271	-0.829	-0.894	-0.440	-0.224
A_24_P55391	--	--		BC082970	Homo sapiens cDNA clone IMAGE:6598034. [BC082970]	1.54E-007	2.74E-003	-0.183	-1211	-1462	-1136	-0.339	-0.772	-0.858	-0.310	-1347	0.373	0.481	0.387	-0.099	0.696	1004	-0.033	0.545	0.493	0.286	0.215	-0.170	0.171	-0.183	0.109	0.013	-0.656	0.276	0.178
A_32_P49668	--	--		BC111482	Homo sapiens cDNA clone IMAGE:5743861, with apparent retained intron. [BC111482]	7.00E-009	1.25E-004	-2763	-1751	-1088	-1301	-1982	-1697	-1267	-3279	-2373	-1674	0.498	-0.639	0.518	-0.946	0.006	-0.601	-1403	-0.011	-0.670	0.779	1364	1557	0.584	0.390	0.768	-0.166	1676	0.670
A_23_P205738	ENST00000357195;ENST00000345514	NM_138576;NM_022898	64919	BCL11B	Homo sapiens B-cell CLL/lymphoma 11B (zinc finger protein) (BCL11B), transcript variant 1, mRNA [NM_138576]	8.73E-008	1.55E-003	0.966	1103	1272	0.795	-0.027	0.389	0.520	1096	1183	0.328	-1286	-0.383	-0.707	-0.669	-0.941	-0.867	-0.584	-1561	0.171	-0.535	-1430	-0.233	-1792	-0.855	-2024	-0.659	-1231	-0.557
A_23_P152002	ENST00000267953;ENST00000335661	NM_004049	597	BCL2A1	Homo sapiens BCL2-related protein A1 (BCL2A1), mRNA [NM_004049]	8.00E-012	1.42E-007	-2851	-3543	-1699	-2143	-0.907	-1991	-2865	-2029	-1878	0.311	0.031	0.628	0.126	0.926	1331	-0.053	0.334	0.416	0.437	0.527	0.068	-0.144	0.414	-0.071	0.678	0.563	0.080	0.816
A_23_P321703	ENST00000267953;ENST00000322484	NM_004049	597	BCL2A1	Homo sapiens BCL2-related protein A1 (BCL2A1), mRNA [NM_004049]	1.44E-009	2.56E-005	-1088	-1263	-0.900	-0.928	-0.967	-0.597	-0.552	-0.904	-0.377	0.213	-0.346	0.147	-0.082	0.319	0.710	0.052	0.584	-0.163	0.488	0.572	0.443	0.094	-0.072	0.277	0.553	0.100	0.146	0.544
A_23_P4662	ENST00000164227	NM_005178	602	BCL3	Homo sapiens B-cell CLL/lymphoma 3 (BCL3), mRNA [NM_005178]	1.98E-008	3.52E-004	-0.121	-0.708	-1273	-0.822	-0.922	-0.851	-0.625	-0.972	-1495	0.840	0.429	0.856	1105	0.432	1128	-0.046	0.104	0.144	0.339	0.312	0.014	-0.302	-0.301	-0.469	-0.187	-0.615	-0.291	-0.145
A_23_P57856	ENST00000232014	NM_138931;NM_001706	604	BCL6	Homo sapiens B-cell CLL/lymphoma 6 (zinc finger protein 51) (BCL6), transcript variant 2, mRNA [NM_138931]	1.05E-007	1.87E-003	-1108	-1002	-0.960	-1069	-0.983	-0.874	-0.561	-1046	-0.557	-0.212	-0.093	-0.049	0.160	0.288	0.160	-0.119	-0.131	-0.345	0.037	1038	0.784	1045	-0.874	0.662	0.461	-0.200	0.494	0.732
A_32_P210798	--	--		BF513730	BF513730 UI-H-BW1-amy-e-05-0-UI.s1 NCI_CGAP_Sub7 Homo sapiens cDNA clone IMAGE:3071696 3', mRNA sequence [BF513730]	2.12E-007	3.77E-003	-1871	-1515	-2203	-2001	-1167	-2635	-2749	-2440	-2339	0.432	0.400	-0.066	0.386	1517	0.323	-1231	-0.358	0.031	-0.664	1440	1550	0.185	-0.728	1223	0.478	-1563	0.619	-0.176
A_23_P48637	--	--		BG108194	BG108194 602280063F1 NIH_MGC_86 Homo sapiens cDNA clone IMAGE:4367799 5', mRNA sequence [BG108194]	1.35E-011	2.41E-007	-0.481	-1226	-1359	-0.799	-0.902	-1387	-0.958	-0.952	-0.968	0.423	0.892	0.529	0.952	0.630	1078	0.099	0.448	0.659	0.444	-0.283	-0.245	-0.342	-0.601	-0.473	0.370	-0.599	0.023	0.031
A_23_P48637	--	--		BG108194	BG108194 602280063F1 NIH_MGC_86 Homo sapiens cDNA clone IMAGE:4367799 5', mRNA sequence [BG108194]	6.94E-012	1.23E-007	-0.514	-1265	-1438	-0.810	-0.948	-1362	-0.985	-0.949	-1002	0.448	0.872	0.588	0.912	0.591	1085	0.118	0.456	0.697	0.449	-0.312	-0.262	-0.335	-0.533	-0.506	0.410	-0.577	0.028	0.025
A_23_P48637	--	--		BG108194	BG108194 602280063F1 NIH_MGC_86 Homo sapiens cDNA clone IMAGE:4367799 5', mRNA sequence [BG108194]	2.04E-011	3.62E-007	-0.426	-1214	-1511	-0.868	-0.992	-1330	-0.941	-0.826	-0.973	0.472	0.832	0.451	0.923	0.566	1059	0.150	0.472	0.659	0.512	-0.262	-0.295	-0.341	-0.622	-0.459	0.427	-0.516	0.074	0.032
A_23_P48637	--	--		BG108194	BG108194 602280063F1 NIH_MGC_86 Homo sapiens cDNA clone IMAGE:4367799 5', mRNA sequence [BG108194]	1.02E-011	1.81E-007	-0.477	-1267	-1498	-0.832	-0.998	-1386	-0.964	-0.802	-1022	0.489	0.802	0.471	0.856	0.664	1126	0.135	0.484	0.696	0.513	-0.334	-0.291	-0.402	-0.534	-0.475	0.431	-0.514	-0.008	0.018
A_23_P48637	--	--		BG108194	BG108194 602280063F1 NIH_MGC_86 Homo sapiens cDNA clone IMAGE:4367799 5', mRNA sequence [BG108194]	7.23E-012	1.29E-007	-0.428	-1222	-1476	-0.839	-0.915	-1381	-0.931	-0.867	-1077	0.539	0.812	0.497	0.959	0.691	1042	0.181	0.510	0.552	0.442	-0.280	-0.348	-0.329	-0.583	-0.458	0.368	-0.512	-0.028	0.077
A_23_P48637	--	--		BG108194	BG108194 602280063F1 NIH_MGC_86 Homo sapiens cDNA clone IMAGE:4367799 5', mRNA sequence [BG108194]	7.79E-012	1.39E-007	-0.525	-1178	-1442	-0.878	-0.925	-1441	-0.870	-0.904	-1046	0.410	0.890	0.501	0.959	0.671	1033	0.180	0.382	0.648	0.447	-0.310	-0.307	-0.223	-0.611	-0.349	0.401	-0.562	0.008	0.041
A_23_P48637	--	--		BG108194	BG108194 602280063F1 NIH_MGC_86 Homo sapiens cDNA clone IMAGE:4367799 5', mRNA sequence [BG108194]	3.98E-011	7.09E-007	-0.434	-1198	-1655	-0.836	-0.882	-1363	-1073	-0.839	-1019	0.439	0.753	0.553	0.945	0.635	1086	0.105	0.485	0.628	0.441	-0.200	-0.371	-0.275	-0.513	-0.494	0.404	-0.550	0.042	0.117
A_23_P48637	--	--		BG108194	BG108194 602280063F1 NIH_MGC_86 Homo sapiens cDNA clone IMAGE:4367799 5', mRNA sequence [BG108194]	2.60E-011	4.62E-007	-0.473	-1224	-1550	-0.720	-0.935	-1373	-1012	-0.896	-0.934	0.433	0.744	0.476	0.983	0.568	1096	0.054	0.512	0.723	0.533	-0.334	-0.328	-0.333	-0.490	-0.486	0.371	-0.524	0.098	-0.009
A_23_P48637	--	--		BG108194	BG108194 602280063F1 NIH_MGC_86 Homo sapiens cDNA clone IMAGE:4367799 5', mRNA sequence [BG108194]	3.49E-011	6.20E-007	-0.349	-1164	-1351	-0.773	-0.853	-1341	-0.976	-0.866	-1005	0.523	0.919	0.546	1049	0.624	1039	0.057	0.401	0.560	0.403	-0.203	-0.347	-0.346	-0.617	-0.423	0.273	-0.611	-0.083	0.046
A_23_P48637	--	--		BG108194	BG108194 602280063F1 NIH_MGC_86 Homo sapiens cDNA clone IMAGE:4367799 5', mRNA sequence [BG108194]	5.54E-012	9.86E-008	-0.522	-1233	-1313	-0.777	-0.947	-1450	-1044	-0.864	-0.961	0.421	0.850	0.583	1020	0.576	1091	0.058	0.448	0.706	0.506	-0.329	-0.289	-0.301	-0.470	-0.579	0.287	-0.527	0.088	-0.120
A_32_P65926	--	--		BG209258	RST28773 Athersys RAGE Library Homo sapiens cDNA, mRNA sequence [BG209258]	1.38E-009	2.46E-005	0.367	0.386	0.440	0.214	0.219	0.319	0.479	0.519	0.432	0.001	-0.097	-0.166	-0.384	-0.100	-0.305	-0.013	-0.281	-0.178	-0.095	-0.401	-0.110	-0.253	-0.586	-0.116	-0.495	0.108	-0.543	-0.429
A_23_P17444	--	--		BG680979	BG680979 602628792F1 NCI_CGAP_Skn4 Homo sapiens cDNA clone IMAGE:4753583 5', mRNA sequence [BG680979]	5.56E-010	9.88E-006	1284	0.385	0.509	0.590	0.360	0.729	0.590	0.821	0.461	-0.568	-0.439	-0.768	-0.875	-0.955	-0.899	-0.336	-0.490	-0.722	-0.527	-0.245	-0.962	-0.142	0.035	-0.360	-0.641	0.089	-0.733	-0.046
A_24_P156993	--	NM_139346;NM_139348;NM_004305;NM_139350	274	BIN1	Homo sapiens bridging integrator 1 (BIN1), transcript variant 4, mRNA [NM_139346]	3.35E-011	5.95E-007	0.776	1016	1003	0.830	0.010	0.745	0.354	1031	0.836	-0.450	-0.026	-0.528	-0.374	-0.680	-0.845	-0.768	-0.520	-0.780	-0.323	-0.667	-0.461	-0.611	-0.623	-0.764	-1326	-0.459	-1017	-0.327
A_23_P165333	--	NM_139346;NM_139348;NM_004305;NM_139350	274	BIN1	Homo sapiens bridging integrator 1 (BIN1), transcript variant 4, mRNA [NM_139346]	3.01E-007	5.36E-003	0.248	1081	1276	0.426	-0.462	0.574	0.432	0.955	1355	-0.451	0.058	-0.404	-0.331	-0.655	-0.930	-0.660	-0.557	-0.725	-0.020	-0.629	-0.757	-0.426	-0.951	-0.855	-1490	-0.699	-1195	0.034
A_23_P43086	ENST00000276416	NM_018688	55909	BIN3	Homo sapiens bridging integrator 3 (BIN3), mRNA [NM_018688]	5.05E-009	8.99E-005	-0.262	-0.478	-0.458	-0.443	-0.124	-0.141	-0.011	-0.254	-0.388	0.184	0.338	0.314	0.760	0.114	0.870	0.227	0.673	0.189	0.472	-0.213	-0.413	-0.328	-0.639	-0.362	-0.208	-0.328	-0.662	-0.151
A_23_P110473	ENST00000380700;ENST00000194097;ENST00000383361	NM_004536	4671	BIRC1	Homo sapiens baculoviral IAP repeat-containing 1 (BIRC1), mRNA [NM_004536]	9.87E-009	1.76E-004	-1308	-0.637	-1085	-1204	-1522	-1572	-1359	-1862	-0.615	-0.142	-0.066	-0.401	0.085	-0.257	0.008	-0.808	-1510	-0.035	-0.506	1587	0.849	0.824	0.054	0.565	0.920	-0.366	1121	0.990
A_24_P283221	ENST00000380700;ENST00000194097;ENST00000383361	NM_004536	4671	BIRC1	Homo sapiens baculoviral IAP repeat-containing 1 (BIRC1), mRNA [NM_004536]	6.62E-010	1.18E-005	-1169	-1022	-1676	-1031	-1206	-1730	-1238	-2106	-0.935	-0.129	-0.492	-0.391	-0.268	-0.378	0.223	-0.809	-1377	-0.014	-0.795	1445	1115	0.630	0.032	0.723	1263	-0.164	1301	0.850
A_24_P72139	ENST00000380700;ENST00000194097;ENST00000383361	NM_004536	4671	BIRC1	Homo sapiens baculoviral IAP repeat-containing 1 (BIRC1), mRNA [NM_004536]	2.98E-007	5.30E-003	-0.787	-1081	-1734	-1058	-1408	-1496	-1348	0.000	-1398	0.007	0.187	-0.118	0.026	-0.388	0.295	-0.717	-0.997	0.002	-0.592	1683	1177	0.756	-0.288	0.682	1065	-0.420	1047	0.408
A_23_P253602	ENST00000380391;ENST00000342014	NM_001721;NM_203281	660	BMX	Homo sapiens BMX non-receptor tyrosine kinase (BMX), mRNA [NM_001721]	3.25E-012	5.78E-008	-2004	-3749	-3225	-2167	-1315	-2221	-2355	-2506	-3427	1009	0.092	0.700	0.903	0.290	1234	0.464	1149	1059	0.754	0.031	0.016	-0.953	0.223	0.008	0.342	-1268	0.433	-0.004
A_24_P263144	ENST00000380391;ENST00000342014	NM_001721;NM_203281	660	BMX	Homo sapiens BMX non-receptor tyrosine kinase (BMX), mRNA [NM_001721]	8.44E-010	1.50E-005	-1897	-3999	-3536	-2249	-0.859	-2002	-2244	-2305	-3961	0.912	-0.217	0.672	0.643	0.300	1514	0.566	1485	0.742	0.447	-0.164	-0.018	-1197	-0.081	0.346	0.600	-1006	0.333	-0.015
A_23_P317001	--	NM_004330	663	BNIP2	Homo sapiens BCL2/adenovirus E1B 19kDa interacting protein 2 (BNIP2), mRNA [NM_004330]	3.81E-008	6.78E-004	-1312	-0.952	-0.835	-0.728	-0.500	-0.818	-0.680	-0.875	-0.433	0.162	-0.203	0.274	0.111	0.111	1077	0.164	0.160	0.620	0.577	-0.165	0.022	0.228	-0.242	-0.123	0.449	-0.144	0.705	0.331
A_23_P7325	ENST00000382347;ENST00000265016;ENST00000382346	NM_004334	683	BST1	Homo sapiens bone marrow stromal cell antigen 1 (BST1), mRNA [NM_004334]	9.30E-008	1.65E-003	-1146	-0.802	-0.659	-0.854	-0.206	-0.534	-0.541	-1166	-1094	0.477	0.167	0.647	0.090	0.201	0.713	0.589	0.699	0.039	0.357	-0.112	0.587	0.070	-0.713	0.224	0.253	-0.069	-0.563	0.241
A_23_P202316	ENST00000368858	NM_001007793	9184	BUB3	Homo sapiens BUB3 budding uninhibited by benzimidazoles 3 homolog (yeast) (BUB3), transcript variant 2, mRNA [NM_001007793]	3.26E-007	5.80E-003	0.518	0.294	0.400	0.273	0.348	0.262	0.298	0.430	0.189	0.049	-0.114	-0.144	-0.283	0.080	-0.130	0.105	-0.250	-0.360	-0.458	-0.391	0.031	-0.138	-0.352	-0.089	-0.264	-0.005	-0.796	-0.468
A_32_P17484	--	--		BX647685	Homo sapiens mRNA; cDNA DKFZp686J0581 (from clone DKFZp686J0581). [BX647685]	2.61E-008	4.65E-004	-1357	-0.763	-0.734	-0.711	-0.756	-1026	-1871	-1435	-1327	0.270	1449	0.769	1305	0.239	0.027	0.097	0.263	1479	0.604	-0.411	0.629	-0.221	-0.512	-0.318	0.000	-0.747	-0.583	-0.197
A_23_P337729	ENST00000238936;ENST00000369930	NM_024789	79847	C10orf77	Homo sapiens chromosome 10 open reading frame 77 (C10orf77), mRNA [NM_024789]	5.13E-007	9.13E-003	-0.854	-1312	-0.680	-0.811	-1110	-0.985	-1115	-1185	-1583	-0.003	0.814	0.712	1805	0.533	0.847	-0.366	0.044	0.220	0.035	0.347	-0.337	-0.208	0.141	-0.134	0.657	-0.826	-0.767	-0.246
A_23_P104641	ENST00000279281	NM_013265	738	C11orf2	Homo sapiens chromosome 11 open reading frame2 (C11orf2), mRNA [NM_013265]	2.66E-008	4.74E-004	0.721	0.302	0.593	0.371	0.692	0.518	0.303	0.644	0.039	-0.255	-0.129	-0.352	-0.177	-0.185	-0.542	-0.283	-0.258	-0.438	-0.357	-0.567	-0.454	0.066	0.154	-0.220	-0.753	-0.148	-0.396	-0.728
A_23_P37685	ENST00000253934;ENST00000354372	NM_024600	79652	C16orf30	Homo sapiens chromosome 16 open reading frame 30 (C16orf30), mRNA [NM_024600]	2.79E-007	4.96E-003	1522	0.888	0.940	0.145	0.463	0.110	1021	1477	0.802	0.368	-1986	-0.622	-1396	-0.563	-1259	-0.546	-0.327	-1162	-0.150	-0.384	-1695	-1040	-1162	-0.860	-2026	-0.061	-0.922	-1147
A_23_P54891	ENST00000327237	NM_022744	64755	C16orf58	Homo sapiens chromosome 16 open reading frame 58 (C16orf58), mRNA [NM_022744]	4.16E-007	7.40E-003	0.499	0.648	-0.153	0.339	0.615	0.458	0.331	0.361	0.288	-0.025	0.110	-0.201	-0.230	-0.034	-0.329	-0.308	-0.361	-0.482	-0.207	-0.148	0.083	-0.564	-0.226	-0.140	-0.340	-0.108	-0.454	-0.706
A_23_P15669	ENST00000158149	NM_018553	55421	C17orf85	Homo sapiens chromosome 17 open reading frame 85 (C17orf85), mRNA [NM_018553]	3.78E-007	6.72E-003	-0.582	-0.414	0.145	-0.661	-0.296	-0.519	-0.558	-0.430	-0.435	0.356	0.408	0.333	0.578	0.526	0.293	0.140	0.212	0.054	0.162	0.369	-0.122	0.287	-0.158	0.014	-0.092	-0.384	-0.270	-0.223
A_23_P393607	ENST00000366759	NM_053052	116841	C1orf142	Homo sapiens chromosome 1 open reading frame 142 (C1orf142), mRNA [NM_053052]	1.58E-007	2.81E-003	0.425	0.635	0.450	0.315	-0.149	0.339	0.249	0.579	0.436	-0.152	0.418	-0.175	0.073	-0.423	-0.036	-0.115	-0.348	-0.374	0.053	-0.545	-0.239	-0.270	-0.571	-0.492	-0.303	-0.072	-0.661	-0.438
A_24_P233786	ENST00000367511;ENST00000308303	NM_052966	116496	C1orf24	Homo sapiens chromosome 1 open reading frame 24 (C1orf24), transcript variant 2, mRNA [NM_052966]	8.10E-008	1.44E-003	0.033	-0.224	-0.911	0.046	-0.358	-0.252	-0.003	-0.358	-0.080	-0.599	-0.682	-0.761	-0.623	-0.337	0.083	-0.513	-1006	-0.497	-0.479	0.669	0.374	0.639	0.669	0.563	0.281	-0.165	1062	0.590
A_24_P222655	ENST00000374642;ENST00000310575;ENST00000339353	NM_015991	712	C1QA	Homo sapiens complement component 1, q subcomponent, A chain (C1QA), mRNA [NM_015991]	1.03E-010	1.83E-006	-0.649	-0.663	-0.375	0.261	-0.416	-0.787	0.000	-1355	-0.251	-4445	-0.916	-3423	-2901	-2879	-4210	-1382	-5027	-1997	-3186	0.640	1123	1207	1743	0.349	0.824	1303	1193	1699
A_23_P137366	ENST00000314933;ENST00000358831	NM_000491	713	C1QB	Homo sapiens complement component 1, q subcomponent, B chain (C1QB), mRNA [NM_000491]	1.98E-008	3.52E-004	-1573	-0.969	-0.734	-0.364	-0.951	-2094	-1733	-2501	-0.652	-3590	-0.040	-2372	-2454	0.000	-3680	-1787	-4115	-1784	-3521	0.872	1524	1185	1577	0.596	1264	1478	1177	1460
A_23_P109201	ENST00000376783;ENST00000217456;ENST00000358754	NM_020531	57136	C20orf3	Homo sapiens chromosome 20 open reading frame 3 (C20orf3), mRNA [NM_020531]	9.28E-012	1.65E-007	-0.595	-1189	-1011	-0.880	-0.689	-0.753	-0.770	-0.761	-0.732	0.507	-0.165	0.545	0.351	0.355	0.567	0.444	0.627	0.210	0.500	0.339	0.138	0.063	-0.384	0.339	0.148	-0.354	0.068	0.268
A_23_P386241	ENST00000304189	NM_207121;NM_001042353;NM_031424	83541	C20orf55	Homo sapiens chromosome 20 open reading frame 55 (C20orf55), transcript variant 2, mRNA [NM_207121]	2.90E-009	5.16E-005	1243	0.780	0.406	0.840	-0.128	0.461	0.609	0.766	0.713	-0.310	-0.590	-0.741	-0.851	-1204	-1060	-0.484	-0.718	-0.683	-0.369	-0.009	-0.754	-0.242	-0.101	-0.495	-0.539	0.133	-0.692	-0.138
A_23_P7074	ENST00000381248	NM_032313	84273	C4orf14	Homo sapiens chromosome 4 open reading frame 14 (C4orf14), mRNA [NM_032313]	1.65E-007	2.94E-003	0.173	0.580	0.378	0.341	-0.134	0.320	0.396	0.421	0.633	-0.387	-0.461	-0.508	-0.713	-0.736	-0.857	-0.121	-0.583	-0.306	-0.018	-0.348	0.126	0.158	-0.119	-0.352	0.088	0.185	0.182	0.104
A_23_P405873	ENST00000379997;ENST00000379995;ENST00000297549	NM_145005	203228	C9orf72	Homo sapiens chromosome 9 open reading frame 72 (C9orf72), transcript variant 2, mRNA [NM_145005]	2.71E-007	4.82E-003	-0.697	-0.923	-0.181	-0.623	-0.880	-0.905	-1451	-1474	-0.635	0.561	0.274	0.665	0.769	-0.516	0.106	-0.283	0.074	0.506	-0.068	1052	0.330	0.433	0.000	-0.076	0.755	0.276	0.420	0.020
A_23_P4096	ENST00000300900	NM_000717	762	CA4	Homo sapiens carbonic anhydrase IV (CA4), mRNA [NM_000717]	1.04E-008	1.85E-004	-1191	-3335	-1495	-1595	-0.222	-1588	-1506	-1542	-2222	0.083	0.261	0.874	0.895	0.817	0.167	-0.199	0.281	0.537	0.154	0.357	0.319	-0.018	0.740	0.706	0.129	-0.606	0.433	0.350
A_23_P79426	ENST00000258418	NM_016289	51719	CAB39	Homo sapiens calcium binding protein 39 (CAB39), mRNA [NM_016289]	4.91E-007	8.73E-003	-0.500	-0.521	-1074	-0.776	-0.758	-0.786	-0.263	-0.720	-0.586	0.238	-0.273	0.317	-0.560	0.220	0.669	0.223	0.031	0.423	-0.076	0.203	0.259	0.183	-0.412	0.265	0.691	0.079	0.701	0.447
A_24_P336113	ENST00000263119;ENST00000337989	NM_012295	23523	CABIN1	Homo sapiens calcineurin binding protein 1 (CABIN1), mRNA [NM_012295]	2.16E-007	3.84E-003	0.694	0.414	0.745	0.365	0.090	1033	0.802	0.637	0.657	-0.506	-0.787	-0.018	-0.556	-0.757	-1296	-0.183	-0.319	-0.913	-0.157	-0.249	-1222	0.226	-0.086	-0.117	-0.724	-0.278	-0.630	-0.604
A_23_P40049	ENST00000380093;ENST00000264705	NM_004341	790	CAD	Homo sapiens carbamoyl-phosphate synthetase 2, aspartate transcarbamylase, and dihydroorotase (CAD), mRNA [NM_004341]	3.09E-007	5.49E-003	0.723	0.848	0.659	0.431	0.324	0.611	0.354	0.919	0.348	-0.103	-0.314	-0.150	-0.534	0.092	-0.467	-0.350	-0.522	-1070	-0.396	-0.071	-0.275	-0.184	-1543	-0.067	-1034	-0.300	-0.698	-0.526
A_23_P82324	ENST00000356408;ENST00000355508	NM_032415	84433	CARD11	Homo sapiens caspase recruitment domain family, member 11 (CARD11), mRNA [NM_032415]	1.36E-007	2.41E-003	1120	1378	0.369	0.592	0.252	0.797	0.275	0.933	0.997	-0.094	0.087	-0.313	-0.589	-0.217	-0.323	-0.492	-0.750	-1153	-0.246	-0.571	-1310	-0.806	-2720	-0.430	-1406	-0.577	-1725	-0.389
A_23_P119835	ENST00000360906;ENST00000342905	NM_021209	58484	CARD12	Homo sapiens caspase recruitment domain family, member 12 (CARD12), mRNA [NM_021209]	4.33E-012	7.70E-008	-1367	-1282	-0.509	-1064	-0.993	-1386	-0.996	-1669	-0.978	-0.300	-0.239	-0.240	-0.280	0.347	0.085	-0.275	-0.619	0.471	-0.285	0.665	0.532	0.886	0.577	0.362	0.729	0.162	1102	0.914
A_23_P41854	ENST00000254691;ENST00000381678	NM_032587	84674	CARD6	Homo sapiens caspase recruitment domain family, member 6 (CARD6), mRNA [NM_032587]	9.51E-010	1.69E-005	-0.573	-0.543	-1184	-0.628	-0.782	-0.853	-0.670	-1111	-1041	0.537	-0.118	-0.059	0.201	-0.231	0.648	0.281	0.487	0.507	0.585	0.262	0.274	-0.141	0.062	-0.024	0.351	-0.073	0.693	0.286
A_23_P500799	ENST00000265164;ENST00000352981	NM_001226;NM_032992	839	CASP6	Homo sapiens caspase 6, apoptosis-related cysteine peptidase (CASP6), transcript variant alpha, mRNA [NM_001226]	5.60E-009	9.96E-005	0.515	0.396	0.497	0.332	0.485	0.415	0.268	0.293	0.093	-0.204	-0.617	-0.170	-0.573	-0.371	-0.591	-0.076	-0.521	-0.629	-0.603	-0.151	0.121	0.090	0.002	0.159	-0.025	0.254	-0.293	-0.461
A_23_P29046	ENST00000290349	NM_001757	873	CBR1	Homo sapiens carbonyl reductase 1 (CBR1), mRNA [NM_001757]	4.33E-007	7.70E-003	0.291	0.688	0.465	0.366	0.112	0.161	0.515	0.052	0.226	-0.724	-0.200	-0.521	-1245	-0.851	-0.963	0.157	-0.804	-0.603	-0.627	-0.217	0.610	0.015	0.110	-0.198	0.395	0.482	0.073	-0.161
A_24_P176733	ENST00000225726;ENST00000318345	NM_020198	57003	CCDC47	Homo sapiens coiled-coil domain containing 47 (CCDC47), mRNA [NM_020198]	1.18E-009	2.09E-005	-0.935	-0.637	-0.547	-0.753	-0.218	-0.683	-0.614	-0.500	-0.516	-0.169	0.301	0.146	0.042	0.253	0.765	0.257	0.394	0.358	0.319	-0.118	0.020	0.123	0.107	0.411	0.310	-0.164	0.091	0.263
A_23_P30338	ENST00000380104;ENST00000256897	NM_001239	902	CCNH	Homo sapiens cyclin H (CCNH), mRNA [NM_001239]	1.51E-007	2.69E-003	-0.933	-0.768	-0.104	-0.341	-0.408	-0.368	-0.557	-0.436	-0.156	0.056	0.222	0.509	0.520	0.056	0.332	0.180	0.164	0.611	0.227	-0.141	-0.096	-0.011	0.280	-0.185	0.281	-0.129	0.019	-0.088
A_32_P41604	--	--		CD103176	AGENCOURT_14007368 NIH_MGC_186 Homo sapiens cDNA clone IMAGE:30372542 5', mRNA sequence [CD103176]	4.40E-008	7.83E-004	-1602	-1099	-1335	-1348	-1132	-0.706	-1949	-1637	-0.919	0.210	0.163	0.450	0.531	0.514	0.699	-0.595	-0.101	0.773	1198	0.037	0.464	-0.024	0.135	0.312	0.444	-1300	0.699	0.468
A_23_P259863	--	--	57126	CD177	Homo sapiens mRNA for NB1 glycoprotein (NB1 gene), negative phenotype #1. [AJ310433]	1.56E-008	2.78E-004	-3706	-7505	-6723	-3936	-2660	-3957	-5162	-8126	-7689	-0.058	-0.457	-1005	0.109	0.590	2035	-1846	-4069	-0.034	-2273	2026	0.314	-0.793	1365	-0.062	2135	-0.581	0.817	-0.085
A_23_P259868	--	--	57126	CD177	Homo sapiens mRNA for glycoprotein NB1, negative phenotype #2 (NB1 gene). [AJ305326]	1.35E-008	2.40E-004	-3845	-7430	-6908	-4100	-2692	-3985	-5546	-7223	-7314	0.027	-0.636	-1029	-0.091	0.615	2182	-2033	-3927	-0.068	-2427	2099	0.367	-1196	1183	0.042	2232	-0.770	0.712	-0.393
A_32_P143589	--	--	57126	CD177	full-length cDNA clone CS0DI015YO17 of Placenta Cot 25-normalized of Homo sapiens (human). [CR592446]	4.07E-008	7.25E-004	-4363	-8457	-7569	-4635	-2925	-4243	-6297	-9205	-8729	0.045	0.175	-0.983	0.532	1409	2569	-2197	-4534	-0.152	-2379	1721	0.090	-1393	1514	-0.068	1584	-1453	0.039	-0.508
A_23_P34676	ENST00000362089;ENST00000367861	NM_198053;NM_000734	919	CD247	Homo sapiens CD247 molecule (CD247), transcript variant 1, mRNA [NM_198053]	6.38E-009	1.14E-004	1092	1102	0.524	0.406	-0.101	0.837	0.580	0.859	1491	0.086	-0.212	0.086	-0.934	-0.402	0.159	-0.470	-0.766	-1139	-0.433	-1005	-1271	-1520	-2179	-1306	-0.853	-0.648	-1328	-0.401
A_24_P364221	--	NM_014207	921	CD5	Homo sapiens CD5 molecule (CD5), mRNA [NM_014207]	1.19E-007	2.11E-003	1216	1108	0.442	0.885	0.444	1056	0.030	1243	0.626	0.208	-0.297	-0.821	0.200	-0.186	-0.249	-1293	-0.286	-1446	-0.198	-0.464	0.000	-1266	-1058	-0.719	-1726	-0.671	-1156	-1100
A_23_P374862	ENST00000314754;ENST00000343420	NM_000574	1604	CD55	Homo sapiens CD55 molecule, decay accelerating factor for complement (Cromer blood group) (CD55), mRNA [NM_000574]	8.80E-014	1.56E-009	-1540	-1820	-2157	-2070	-1397	-1757	-1136	-1867	-1799	0.388	0.417	0.409	0.828	0.579	1319	0.251	0.447	0.459	0.275	0.465	0.513	-0.099	-0.591	-0.130	0.575	-0.329	0.362	0.542
A_24_P188377	ENST00000367063	NM_000574	1604	CD55	Homo sapiens CD55 molecule, decay accelerating factor for complement (Cromer blood group) (CD55), mRNA [NM_000574]	7.93E-013	1.41E-008	-1102	-1744	-1900	-1683	-1072	-1322	-0.940	-1391	-1708	0.246	0.552	0.288	0.463	0.460	1010	0.266	0.496	0.398	-0.153	0.635	0.454	-0.057	-0.287	0.136	0.686	-0.178	0.457	0.520
A_23_P312008	--	--	1604	CD55	Homo sapiens decay-accelerating factor 4ab mRNA, partial cds, alternatively spliced. [AY055760]	3.03E-007	5.40E-003	-1626	0.000	-2945	-2014	-1108	-1459	-1826	-2246	-1759	0.289	-0.119	0.426	1017	0.974	1192	-0.163	0.779	0.917	0.636	0.719	0.085	0.033	-1349	0.187	0.645	-1341	0.359	0.454
A_23_P138308	ENST00000369489	NM_001779	965	CD58	Homo sapiens CD58 molecule (CD58), mRNA [NM_001779]	1.08E-009	1.91E-005	-0.909	-1356	-1278	-0.781	-0.359	-0.616	-1145	-1010	-0.556	0.610	-0.065	0.662	0.035	0.078	0.247	0.107	0.613	0.334	0.435	0.484	0.441	0.091	-0.305	-0.042	0.528	-0.048	0.381	0.209
A_23_P311875	--	NM_006725	923	CD6	Homo sapiens CD6 molecule (CD6), mRNA [NM_006725]	2.12E-009	3.77E-005	1172	1423	1036	0.830	0.130	0.734	0.688	1123	1144	0.111	-0.547	-0.478	-0.272	-0.673	-0.767	-1087	-1121	-2087	-0.376	-0.599	-1802	-0.886	-1770	-1333	-2106	-0.397	-1638	-0.926
A_23_P139476	ENST00000257857	NM_001780;NM_001040034	967	CD63	Homo sapiens CD63 molecule (CD63), transcript variant 1, mRNA [NM_001780]	4.14E-007	7.37E-003	-0.387	-0.603	-0.571	-0.629	-0.706	-0.329	-0.643	-0.390	-0.649	-0.244	0.981	0.053	0.435	-0.088	-0.023	0.009	0.102	0.287	-0.055	0.038	0.425	0.431	0.556	-0.122	-0.008	0.113	0.204	0.109
A_24_P270144	--	NM_001780;NM_001040034	967	CD63	Homo sapiens CD63 molecule (CD63), transcript variant 1, mRNA [NM_001780]	2.49E-007	4.44E-003	-0.428	-0.509	-0.407	-0.905	-0.668	-0.417	-0.649	-0.536	-0.687	-0.248	1042	0.349	0.495	0.101	0.139	0.139	0.078	0.078	-0.121	0.144	0.512	0.453	-0.093	0.026	0.166	-0.108	0.030	0.166
A_23_P13425	ENST00000356230;ENST00000263645	NM_004356	975	CD81	Homo sapiens CD81 molecule (CD81), mRNA [NM_004356]	1.36E-010	2.41E-006	1010	0.905	0.961	0.589	0.016	0.619	0.259	1107	0.843	-0.634	-0.081	-0.605	-0.982	-0.677	-0.779	-0.673	-0.644	-1046	-0.828	-0.541	0.012	-0.152	-0.486	-0.724	-0.632	-0.174	-0.827	-0.553
A_23_P44155	ENST00000283285;ENST00000352690	NM_198196;NM_005816	10225	CD96	Homo sapiens CD96 molecule (CD96), transcript variant 1, mRNA [NM_198196]	8.75E-010	1.56E-005	1126	1290	0.892	0.653	0.060	0.317	0.542	1002	1155	0.296	-0.188	-0.397	-0.751	-0.382	-0.700	-0.649	-0.627	-1353	-0.141	-0.619	-1049	-0.670	-1621	-0.934	-1681	-0.805	-1202	-0.706
A_23_P210726	--	NM_021873;NM_004358;NM_021872	994	CDC25B	Homo sapiens cell division cycle 25B (CDC25B), transcript variant 1, mRNA [NM_021873]	6.91E-010	1.23E-005	0.896	1481	0.789	0.594	0.323	0.651	0.481	1021	1194	-0.102	-1086	-0.650	-0.828	-0.534	-0.404	-1026	-0.657	-1467	-0.043	-0.756	-0.879	-0.662	-1680	-0.709	-1355	-0.452	-1128	-0.328
A_23_P351314	ENST00000368932;ENST00000307731	NM_015891	51362	CDC40	Homo sapiens cell division cycle 40 homolog (S. cerevisiae) (CDC40), mRNA [NM_015891]	4.54E-007	8.07E-003	-1070	-0.340	-0.081	-0.429	-0.607	-0.400	-0.716	-0.529	-0.250	0.148	0.286	0.420	0.213	-0.387	0.143	-0.144	0.361	-0.008	0.116	0.105	0.308	0.433	0.457	-0.033	0.236	0.159	0.236	0.058
A_23_P83110	--	NM_018249;NM_001011649	55755	CDK5RAP2	Homo sapiens CDK5 regulatory subunit associated protein 2 (CDK5RAP2), transcript variant 1, mRNA [NM_018249]	1.09E-009	1.94E-005	-0.746	-1100	-0.915	-1099	-1457	-1149	-1252	-1297	-1141	-1288	-1219	-0.706	-1196	-0.956	-0.011	-1570	-2036	-0.468	-1672	1113	0.298	0.761	1285	0.198	2030	0.567	1771	0.242
A_24_P166663	ENST00000265734	NM_001259	1021	CDK6	Homo sapiens cyclin-dependent kinase 6 (CDK6), mRNA [NM_001259]	1.20E-007	2.14E-003	0.714	0.251	0.747	0.396	0.129	0.459	0.386	0.650	0.879	-0.044	-0.386	-0.258	-0.568	0.384	-0.652	-0.407	-0.451	-0.333	-0.076	-0.265	-0.279	-0.193	-0.588	-0.025	-0.516	-0.028	-0.477	0.000
A_23_P428129	ENST00000313407;ENST00000250707	NM_000076	1028	CDKN1C	Homo sapiens cyclin-dependent kinase inhibitor 1C (p57, Kip2) (CDKN1C), mRNA [NM_000076]	2.13E-007	3.79E-003	1887	1818	-0.128	1656	0.646	1370	0.579	0.455	0.196	-1902	-0.479	-3178	-2133	-2075	-1860	-0.827	-2516	-2286	-2379	0.153	-2358	-1734	0.008	-0.587	-0.516	0.037	-2647	-1267
A_23_P411296	ENST00000371644;ENST00000303004	NM_005194	1051	CEBPB	Homo sapiens CCAAT/enhancer binding protein (C/EBP), beta (CEBPB), mRNA [NM_005194]	2.54E-007	4.51E-003	-0.049	-0.591	-1133	-0.826	-0.614	-0.403	-0.355	-0.609	-0.817	0.025	0.149	-0.074	0.330	0.396	0.773	0.177	0.300	0.355	-0.036	0.098	-0.020	0.155	-0.221	-0.166	0.576	0.300	0.318	0.103
A_23_P411296	ENST00000371644;ENST00000303004	NM_005194	1051	CEBPB	Homo sapiens CCAAT/enhancer binding protein (C/EBP), beta (CEBPB), mRNA [NM_005194]	2.34E-007	4.16E-003	-0.031	-0.586	-1174	-0.751	-0.647	-0.408	-0.322	-0.672	-0.822	0.011	0.220	-0.057	0.391	0.330	0.749	0.179	0.347	0.415	-0.011	0.068	-0.031	0.204	-0.186	-0.186	0.496	0.235	0.397	-0.031
A_23_P411296	ENST00000371644;ENST00000303004	NM_005194	1051	CEBPB	Homo sapiens CCAAT/enhancer binding protein (C/EBP), beta (CEBPB), mRNA [NM_005194]	2.33E-007	4.14E-003	-0.087	-0.597	-1244	-0.813	-0.585	-0.440	-0.324	-0.559	-0.715	-0.040	0.087	-0.046	0.318	0.348	0.771	0.260	0.298	0.467	0.017	0.073	-0.019	0.185	-0.190	-0.177	0.482	0.330	0.235	0.136
A_23_P411296	ENST00000371644;ENST00000303004	NM_005194	1051	CEBPB	Homo sapiens CCAAT/enhancer binding protein (C/EBP), beta (CEBPB), mRNA [NM_005194]	4.82E-007	8.57E-003	-0.143	-0.594	-1164	-0.829	-0.547	-0.390	-0.264	-0.532	-0.665	-0.039	0.120	-0.058	0.334	0.318	0.803	0.283	0.283	0.416	0.065	0.071	-0.077	0.183	-0.259	-0.236	0.509	0.307	0.228	0.115
A_23_P411296	ENST00000371644;ENST00000303004	NM_005194	1051	CEBPB	Homo sapiens CCAAT/enhancer binding protein (C/EBP), beta (CEBPB), mRNA [NM_005194]	1.16E-007	2.06E-003	-0.115	-0.645	-1206	-0.794	-0.586	-0.377	-0.310	-0.567	-0.755	-0.061	0.177	-0.061	0.390	0.348	0.673	0.228	0.322	0.419	0.030	0.125	-0.039	0.228	-0.213	-0.083	0.512	0.322	0.216	0.043
A_23_P411296	ENST00000371644;ENST00000303004	NM_005194	1051	CEBPB	Homo sapiens CCAAT/enhancer binding protein (C/EBP), beta (CEBPB), mRNA [NM_005194]	3.09E-007	5.50E-003	0.003	-0.527	-1107	-0.713	-0.553	-0.400	-0.228	-0.586	-0.682	0.031	0.110	-0.069	0.398	0.315	0.582	0.235	0.326	0.412	0.003	0.165	-0.089	0.197	-0.178	-0.169	0.417	0.243	0.264	0.098
A_23_P411296	ENST00000371644;ENST00000303004	NM_005194	1051	CEBPB	Homo sapiens CCAAT/enhancer binding protein (C/EBP), beta (CEBPB), mRNA [NM_005194]	3.06E-007	5.45E-003	-0.049	-0.519	-1108	-0.702	-0.507	-0.330	-0.203	-0.556	-0.783	0.015	0.224	0.054	0.393	0.343	0.735	0.311	0.205	0.280	-0.056	0.120	-0.056	0.261	-0.253	-0.075	0.329	0.183	0.115	0.120
A_23_P31810	--	NM_005195	1052	CEBPD	Homo sapiens CCAAT/enhancer binding protein (C/EBP), delta (CEBPD), mRNA [NM_005195]	1.16E-014	2.06E-010	-0.684	-0.798	-1023	-1170	-1003	-0.932	-0.391	-1023	-0.922	0.239	0.622	0.476	0.524	0.281	0.410	0.255	0.338	0.433	0.153	0.299	0.239	0.289	0.051	-0.104	0.255	-0.112	0.299	0.139
A_23_P210747	ENST00000378926;ENST00000203001	NM_015939	51605	CGI-09	Homo sapiens CGI-09 protein (CGI-09), mRNA [NM_015939]	8.55E-008	1.52E-003	-1055	-0.657	-0.416	-0.929	-0.822	-0.943	-1246	-0.640	-0.737	0.142	1507	0.727	0.766	0.438	0.474	-0.158	0.457	1257	0.114	-0.458	0.372	0.135	-0.415	-0.593	-0.916	-0.461	-0.771	-0.517
A_24_P289383	ENST00000307121	NM_017780	55636	CHD7	Homo sapiens chromodomain helicase DNA binding protein 7 (CHD7), mRNA [NM_017780]	2.12E-007	3.78E-003	-0.777	-1185	-0.431	-1079	-0.776	-1026	-0.993	-0.248	-0.970	-0.101	0.835	0.237	0.779	0.720	0.967	-0.022	0.438	0.768	0.583	-0.075	-0.195	-0.486	0.182	0.099	-0.487	-1352	0.208	0.105
A_23_P16132	ENST00000198939	NM_006387	10523	CHERP	Homo sapiens calcium homeostasis endoplasmic reticulum protein (CHERP), mRNA [NM_006387]	4.64E-008	8.25E-004	0.446	0.482	0.156	0.292	-0.068	0.200	0.337	0.436	0.388	-0.069	-0.259	-0.268	0.037	-0.191	-0.290	0.012	0.111	-0.129	0.342	-0.253	-0.477	-0.326	-0.315	-0.202	-0.511	-0.293	-0.272	-0.165
A_23_P303203	ENST00000313219	NM_152272	91782	CHMP7	Homo sapiens CHMP family, member 7 (CHMP7), mRNA [NM_152272]	2.52E-008	4.49E-004	0.486	0.424	0.848	0.219	0.151	0.449	0.264	0.586	0.324	0.028	-0.298	-0.131	-0.183	-0.336	-0.304	-0.215	-0.105	-0.358	0.162	-0.378	-0.447	-0.022	-0.505	-0.316	-0.853	0.004	-0.671	-0.386
A_23_P310421	--	NM_018641	55501	CHST12	Homo sapiens carbohydrate (chondroitin 4) sulfotransferase 12 (CHST12), mRNA [NM_018641]	5.55E-007	9.88E-003	0.429	1648	0.973	0.199	-0.511	0.570	0.612	0.781	1394	-0.455	0.551	-0.257	-0.725	-0.389	-0.029	-0.641	-0.935	-1414	-0.357	-0.917	-0.891	-0.789	-1464	-1539	-1021	-0.614	-1539	-0.318
A_23_P142322	ENST00000320936	NM_001280	1153	CIRBP	Homo sapiens cold inducible RNA binding protein (CIRBP), mRNA [NM_001280]	1.28E-008	2.28E-004	0.468	0.087	-0.099	-0.003	0.190	0.365	0.149	0.737	0.279	0.004	-0.196	0.035	0.713	-0.163	0.414	-0.206	0.415	0.258	0.407	-0.691	-1006	-0.647	-0.352	-0.696	-0.662	-0.747	-0.474	-0.700
A_32_P19840	--	XM_380151;XM_117451		CK300181	UI-E-EJ1-ajx-g-19-0-UI.s1 UI-E-EJ1 Homo sapiens cDNA clone UI-E-EJ1-ajx-g-19-0-UI 3', mRNA sequence [CK300181]	1.67E-007	2.97E-003	-0.568	-0.963	-0.570	-1246	-0.963	-0.684	-0.469	-0.783	-0.728	-0.400	0.303	-0.017	-0.515	0.063	0.701	0.199	-0.135	0.458	0.205	-0.113	0.391	-0.240	0.348	0.075	1053	0.467	0.541	0.507
A_23_P48056	ENST00000308387	NM_006825	10970	CKAP4	Homo sapiens cytoskeleton-associated protein 4 (CKAP4), mRNA [NM_006825]	5.84E-013	1.04E-008	-1487	-1200	-1510	-1401	-1215	-0.729	-1687	-1571	-1736	0.329	0.717	0.831	0.687	0.393	0.608	0.417	0.796	0.981	1111	-0.064	-0.088	-0.121	-0.219	-0.240	-0.188	-1222	0.362	0.072
A_23_P25235	ENST00000299665	NM_080387	338339	CLEC4D	Homo sapiens C-type lectin domain family 4, member D (CLEC4D), mRNA [NM_080387]	1.73E-011	3.08E-007	-3551	-3400	-1225	-2358	-2285	-2955	-3931	-3758	-2123	0.836	0.997	1423	1240	1091	0.892	-0.453	0.083	0.812	0.813	0.245	-0.081	-0.413	-0.059	-0.265	-0.434	-1433	-0.250	0.812
A_24_P78531	ENST00000299663	NM_014358	26253	CLEC4E	Homo sapiens C-type lectin domain family 4, member E (CLEC4E), mRNA [NM_014358]	9.63E-009	1.71E-004	-2895	-2394	-1317	-1354	-1413	-1242	-0.427	-1038	-1689	-0.005	0.077	0.976	1036	0.324	0.669	1382	1392	0.384	0.698	-0.744	-0.169	-0.208	-0.976	0.020	0.204	-0.503	-0.579	0.105
A_23_P30884	ENST00000375784;ENST00000375778	NM_001288	1192	CLIC1	Homo sapiens chloride intracellular channel 1 (CLIC1), mRNA [NM_001288]	8.66E-009	1.54E-004	-0.440	-0.733	-0.464	-0.681	-0.093	-0.342	-0.303	-0.750	-0.648	0.136	0.168	0.340	0.062	0.166	0.565	0.407	0.269	-0.025	-0.006	0.030	0.210	-0.013	0.048	0.202	0.404	0.236	-0.140	0.188
A_23_P143559	--	NM_007098;NM_001835	8218	CLTCL1	Homo sapiens clathrin, heavy polypeptide-like 1 (CLTCL1), transcript variant 2, mRNA [NM_007098]	2.08E-008	3.70E-004	-1518	-0.901	-0.795	-1364	-0.858	-0.098	-1013	-2217	-1391	0.766	0.364	0.955	1122	0.731	-0.001	0.314	0.813	0.577	0.750	-0.097	0.407	0.028	-0.785	-0.647	-0.104	-0.976	-0.313	-0.161
A_23_P200507	ENST00000295023;ENST00000272116	NM_014184	29097	CNIH4	Homo sapiens cornichon homolog 4 (Drosophila) (CNIH4), mRNA [NM_014184]	7.54E-011	1.34E-006	-1869	-1488	-0.737	-1220	-0.917	-1182	-1699	-1931	-1087	0.161	0.999	0.565	0.587	0.611	0.839	-0.156	-0.327	0.516	0.087	0.302	0.779	0.232	0.002	0.109	0.327	-0.264	0.152	0.408
A_24_P222591	--	XM_933088;XM_943261	7373	COL14A1	Human udulin 2 mRNA, 3' end. [M64109]	1.34E-010	2.38E-006	-1280	-1914	-1202	-1358	-0.625	-0.657	-0.789	-1226	-1515	0.037	0.447	0.676	0.546	0.648	1099	0.583	0.792	0.116	0.126	0.073	-0.431	0.031	-0.128	0.426	0.541	-0.137	-0.163	-0.048
A_24_P389491	ENST00000300452;ENST00000372877	NM_016035	51117	COQ4	Homo sapiens coenzyme Q4 homolog (S. cerevisiae) (COQ4), mRNA [NM_016035]	5.53E-010	9.83E-006	0.896	0.587	0.631	0.501	0.427	0.690	0.380	0.688	0.548	-0.118	-0.198	-0.311	-0.374	-0.506	-0.581	-0.271	0.000	-0.440	-0.434	-0.201	-0.009	0.108	0.149	0.000	-0.634	0.095	-0.270	-0.516
A_23_P207837	ENST00000225719	NM_001304	1362	CPD	Homo sapiens carboxypeptidase D (CPD), mRNA [NM_001304]	3.10E-009	5.51E-005	-1170	-1515	-1105	-0.908	-0.620	-1152	-0.920	-1414	-1166	-0.179	0.376	0.345	0.438	0.599	0.310	0.008	-0.046	1176	0.328	-0.006	0.208	0.281	-0.170	0.563	0.345	-0.721	0.924	0.268
A_24_P53282	ENST00000225719	NM_001304	1362	CPD	Homo sapiens carboxypeptidase D (CPD), mRNA [NM_001304]	4.34E-007	7.72E-003	-1333	-1511	-2080	-1098	-0.724	-1244	-0.968	-0.827	-0.795	-0.074	-0.446	0.134	0.090	0.279	0.580	0.223	0.689	1291	0.604	0.078	-0.025	-0.026	-0.665	0.637	0.489	-0.795	1034	0.415
A_23_P251937	ENST00000265085	NM_030627	80315	CPEB4	Homo sapiens cytoplasmic polyadenylation element binding protein 4 (CPEB4), mRNA [NM_030627]	8.20E-008	1.46E-003	-0.695	-1241	-1094	-0.953	-0.578	-0.773	-0.929	-0.710	-0.636	0.173	-0.444	-0.259	0.152	0.379	1213	0.017	0.665	0.354	0.651	0.121	0.219	0.061	-0.050	-0.120	0.402	-0.348	0.472	0.478
A_24_P265523	ENST00000367050;ENST00000367051	NM_000651;NM_000573	1378	CR1	Homo sapiens complement component (3b/4b) receptor 1 (Knops blood group) (CR1), transcript variant S, mRNA [NM_000651]	1.74E-010	3.10E-006	-1237	-1677	-1381	-0.677	-0.875	-1342	-1408	-1328	-1831	-0.006	-1040	0.189	0.241	0.122	0.201	-0.405	0.141	-0.329	-0.322	0.916	0.790	1159	0.868	1037	0.020	-0.226	0.784	0.533
A_23_P256821	ENST00000367050;ENST00000367051	NM_000651;NM_000573	1378	CR1	Homo sapiens complement component (3b/4b) receptor 1 (Knops blood group) (CR1), transcript variant S, mRNA [NM_000651]	8.77E-011	1.56E-006	-1441	-1888	-1317	-1035	-0.971	-1656	-1255	-1281	-1542	-0.283	-1408	0.251	0.102	0.158	0.456	-0.247	-0.053	-0.072	-0.070	0.766	0.374	1251	0.766	0.894	0.137	-0.055	0.976	0.884
A_24_P867201	--	--		CR613944	full-length cDNA clone CS0CAP007YK21 of Thymus of Homo sapiens (human). [CR613944]	7.82E-008	1.39E-003	-1100	-1365	-1270	-1154	-0.910	-0.882	-0.567	-0.798	-0.242	0.376	-0.525	-0.332	-0.319	-0.038	0.497	0.004	-0.007	0.409	0.461	0.749	-0.057	0.316	-0.242	0.176	0.892	0.167	0.774	0.914
A_24_P354257	--	--		CR620532	full-length cDNA clone CS0DE006YD17 of Placenta of Homo sapiens (human). [CR620532]	3.36E-009	5.98E-005	-0.800	-0.998	-0.946	-1022	-0.720	-1228	-1249	-0.921	-0.563	0.538	-0.148	0.454	0.704	0.618	0.895	-0.055	0.700	0.835	0.801	0.226	-0.374	-0.272	-0.611	-0.009	0.088	-0.991	0.325	0.210
A_32_P235159	--	XM_939716		CR623684	full-length cDNA clone CS0DK004YM05 of HeLa cells Cot 25-normalized of Homo sapiens (human). [CR623684]	1.49E-010	2.65E-006	-1592	-1289	-1122	-1522	-1294	-1135	-0.685	-1486	-0.730	-0.129	-0.129	0.232	0.179	0.050	0.852	0.180	-0.071	0.569	0.288	0.434	-0.025	0.247	-0.131	0.104	0.948	0.088	0.998	0.801
A_32_P150300	--	--		CR992331	CR992331 RZPD no.9016 Homo sapiens cDNA clone RZPDp9016A0141 5', mRNA sequence [CR992331]	2.97E-007	5.28E-003	0.256	1040	1380	0.164	0.199	0.252	0.500	0.896	0.096	-0.111	-0.155	-0.181	-0.427	-0.445	-0.146	-0.619	-0.259	-0.762	-0.581	-0.616	-0.548	-0.063	-0.269	-0.923	-0.567	-0.183	-0.743	-0.504
A_24_P171075	--	NM_183013;NM_183011;NM_183012;NM_181571	1390	CREM	Homo sapiens cAMP responsive element modulator (CREM), transcript variant 19, mRNA [NM_183013]	4.28E-008	7.62E-004	-0.472	-0.950	-0.812	-0.508	-0.484	-0.752	-0.660	-0.718	-0.887	0.190	0.850	-0.034	0.975	0.241	0.921	0.190	0.727	1101	0.087	-0.501	-0.500	-0.723	0.343	-0.455	-0.005	-0.590	0.084	-0.525
A_32_P173662	ENST00000339139;ENST00000354620	NM_003296	7180	CRISP2	Homo sapiens cysteine-rich secretory protein 2 (CRISP2), mRNA [NM_003296]	6.55E-008	1.17E-003	-3949	-4637	-4107	-2717	-0.544	-2757	-2356	-3049	-4854	1558	0.403	0.851	0.821	0.914	2628	0.970	1527	1412	0.254	-2827	-6759	-4557	-1632	-1600	-1181	-2671	-1952	-2333
A_23_P127394	ENST00000263762	NM_021117	1408	CRY2	Homo sapiens cryptochrome 2 (photolyase-like) (CRY2), mRNA [NM_021117]	9.37E-010	1.67E-005	0.411	0.698	0.689	0.231	-0.090	0.444	0.428	0.709	0.757	-0.160	0.051	-0.159	0.020	-0.361	-0.404	-0.153	-0.143	-0.328	0.147	-0.350	-0.472	-0.439	-0.997	-0.439	-0.818	-0.291	-0.675	-0.487
A_23_P152024	ENST00000220003	NM_004383	1445	CSK	Homo sapiens c-src tyrosine kinase (CSK), mRNA [NM_004383]	1.25E-007	2.22E-003	0.693	0.286	-0.063	0.295	0.132	0.365	0.391	0.385	-0.033	-0.355	-0.572	-0.307	-0.343	-0.374	-0.151	-0.268	-0.344	-0.604	-0.434	0.033	-0.326	0.041	0.218	0.075	-0.098	0.294	0.124	-0.079
A_23_P207896	--	NM_001893;NM_139062	1453	CSNK1D	Homo sapiens casein kinase 1, delta (CSNK1D), transcript variant 1, mRNA [NM_001893]	9.66E-010	1.72E-005	-0.541	-0.456	-0.855	-0.686	-0.457	-0.464	-0.438	-0.714	-0.792	-0.028	0.618	0.655	0.988	0.540	0.525	0.093	0.432	0.559	0.364	0.071	-0.274	-0.043	-0.698	0.042	-0.059	-0.584	-0.226	-0.135
A_23_P501435	ENST00000278816;ENST00000377681	NM_020536;NM_177926	57325	CSRP2BP	Homo sapiens CSRP2 binding protein (CSRP2BP), transcript variant 1, mRNA [NM_020536]	3.72E-008	6.61E-004	0.498	0.772	0.724	0.455	-0.201	0.435	0.246	1024	0.958	-0.244	-0.434	-0.495	-0.867	-0.664	-0.874	-0.321	-0.671	-0.874	-0.064	-0.259	0.074	-0.071	-0.723	-0.337	-0.470	-0.086	-0.444	-0.175
A_23_P68601	ENST00000376835;ENST00000171620	NM_003650	8530	CST7	Homo sapiens cystatin F (leukocystatin) (CST7), mRNA [NM_003650]	1.33E-008	2.37E-004	-0.269	-1765	-1506	-1162	-0.859	-2006	-1002	-1830	-1364	-0.005	-0.628	0.106	-0.465	0.077	-0.455	-0.218	-0.761	0.281	-1329	1169	0.118	0.951	1418	0.657	0.146	0.458	1409	0.219
A_24_P115762	ENST00000320621	NM_148170	1075	CTSC	Homo sapiens cathepsin C (CTSC), transcript variant 2, mRNA [NM_148170]	2.30E-007	4.10E-003	0.318	0.093	0.549	0.292	0.044	0.133	0.748	0.165	0.672	-0.837	-0.458	-0.465	-0.869	-0.498	-0.966	-0.038	-0.761	-1214	-0.501	0.079	-0.180	0.299	0.385	0.325	-0.078	0.583	-0.519	0.171
A_23_P24433	ENST00000310325	NM_003793	8722	CTSF	Homo sapiens cathepsin F (CTSF), mRNA [NM_003793]	2.54E-009	4.52E-005	1238	0.971	1105	0.575	0.189	0.439	0.313	0.636	0.558	0.367	-0.486	-0.141	-0.667	-0.161	-0.679	-0.686	-0.741	-0.806	-0.202	-0.301	-1005	-0.456	-0.669	-0.894	-1265	-0.677	-0.475	-0.764
A_23_P214678	--	NM_015921;NM_001014837;NM_001014838;NM_001014840	51596	CUTA	Homo sapiens cutA divalent cation tolerance homolog (E. coli) (CUTA), transcript variant 2, mRNA [NM_015921]	3.77E-007	6.71E-003	0.945	0.932	0.672	0.529	-0.227	0.312	0.257	0.456	0.538	0.148	0.058	-0.217	-0.300	-0.558	-0.582	-0.393	-0.489	-0.647	-0.378	-0.227	-0.018	-0.379	-0.319	-0.797	-0.431	-0.056	-0.618	-0.686
A_24_P220454	ENST00000292535	NM_181552	1523	CUTL1	Homo sapiens cut-like 1, CCAAT displacement protein (Drosophila) (CUTL1), transcript variant 1, mRNA [NM_181552]	1.79E-008	3.19E-004	-0.464	-0.542	-0.388	-0.303	-0.757	-0.730	-0.585	-0.911	-0.891	0.265	0.271	0.348	0.647	-0.019	0.107	-0.096	-0.062	-0.221	0.011	0.707	0.236	0.464	0.111	0.210	0.499	-0.216	0.296	0.114
A_23_P407565	ENST00000358309	NM_001337	1524	CX3CR1	Homo sapiens chemokine (C-X3-C motif) receptor 1 (CX3CR1), mRNA [NM_001337]	1.38E-007	2.45E-003	1080	1707	0.767	1338	0.107	0.725	0.352	0.440	1645	-0.536	-2154	-0.784	-1935	-1180	-1281	-0.853	-1990	-2409	-0.333	-0.337	-1169	-0.555	-0.690	-0.490	-1659	-0.098	-2357	-0.305
A_23_P114299	ENST00000373693;ENST00000334813	NM_001504	2833	CXCR3	Homo sapiens chemokine (C-X-C motif) receptor 3 (CXCR3), mRNA [NM_001504]	4.07E-007	7.25E-003	1636	1816	0.845	1517	-0.295	0.268	0.475	0.467	1104	0.089	-0.457	-0.637	-0.653	-1043	-1447	-1218	-1506	-2301	-0.099	-0.693	-1496	-1169	-0.556	-1334	-2628	-0.413	-2222	-1699
A_24_P487736	ENST00000340625;ENST00000379682	NM_198279	256643	CXorf23	Homo sapiens chromosome X open reading frame 23 (CXorf23), mRNA [NM_198279]	5.59E-007	9.95E-003	-0.871	-0.617	-0.762	-0.697	-0.202	-0.538	0.000	-0.846	-0.303	0.239	-0.148	0.205	0.346	0.325	0.502	0.204	-0.144	0.570	0.772	0.265	0.135	0.168	-0.299	0.267	0.307	0.121	0.570	-0.008
A_24_P39843	--	NM_001017916;NM_001017918;NM_001017917;NM_001915	1534	CYB561	Homo sapiens cytochrome b-561 (CYB561), transcript variant 2, mRNA [NM_001017916]	6.02E-010	1.07E-005	0.874	1411	0.403	0.917	0.590	0.661	1392	0.698	1120	-0.576	-0.684	-1310	-0.542	-0.843	-1170	-0.129	-1081	-1974	-0.410	-0.823	-1246	-0.954	-1057	-0.972	-1449	0.097	-1344	-0.537
A_23_P218331	--	NM_001017916;NM_001017918;NM_001017917;NM_001915	1534	CYB561	Homo sapiens cytochrome b-561 (CYB561), transcript variant 2, mRNA [NM_001017916]	1.66E-009	2.96E-005	0.800	1718	0.577	1033	0.796	0.710	1241	0.634	0.874	-0.558	-0.773	-1084	-0.573	-0.755	-1227	-0.226	-1058	-2112	-0.787	-0.561	0.000	-0.565	-1207	-0.638	-1508	-0.104	-1361	-0.657
A_23_P342131	ENST00000294072	NM_153611	220002	CYBASC3	Homo sapiens cytochrome b, ascorbate dependent 3 (CYBASC3), mRNA [NM_153611]	3.95E-010	7.02E-006	0.845	0.846	0.401	0.685	0.300	0.625	0.623	1025	0.070	-0.209	-0.558	-0.486	-0.792	-0.926	-0.481	-0.423	-0.628	-0.784	-0.599	-0.322	-0.073	0.004	-0.812	-0.295	-0.210	0.032	-0.499	-0.654
A_23_P209625	ENST00000378989;ENST00000260630	NM_000104	1545	CYP1B1	Homo sapiens cytochrome P450, family 1, subfamily B, polypeptide 1 (CYP1B1), mRNA [NM_000104]	4.36E-008	7.75E-004	-2200	-0.888	-0.683	-1057	-2285	-1689	-2403	-2491	-0.710	-0.193	1277	0.083	1333	0.241	0.153	-0.449	-0.215	0.159	0.294	0.144	0.852	0.415	-0.152	0.121	0.415	0.053	0.137	0.878
A_23_P106532	ENST00000306243	NM_130468	113189	D4ST1	Homo sapiens dermatan 4 sulfotransferase 1 (D4ST1), mRNA [NM_130468]	3.51E-007	6.25E-003	0.524	0.715	0.393	0.349	-0.104	0.407	0.110	0.696	0.371	-0.263	0.018	-0.210	-0.263	-0.465	-0.588	-0.223	-0.451	-0.620	-0.237	-0.158	0.216	0.055	-0.227	-0.458	-0.359	-0.051	-0.441	-0.143
A_23_P32577	ENST00000305425	NM_080759;NM_080760;NM_004392	1602	DACH1	Homo sapiens dachshund homolog 1 (Drosophila) (DACH1), transcript variant 1, mRNA [NM_080759]	3.52E-010	6.26E-006	-1346	-2098	-1421	-1557	-0.995	-1690	-1462	-0.313	-1130	0.041	0.183	-0.151	-0.138	0.329	0.847	0.151	0.051	0.784	0.197	-0.016	0.704	0.249	0.257	0.103	0.463	0.020	1142	0.591
A_23_P122579	ENST00000374542;ENST00000266000;ENST00000374539	NM_001350	1616	DAXX	Homo sapiens death-associated protein 6 (DAXX), mRNA [NM_001350]	4.66E-007	8.30E-003	0.709	0.624	0.080	0.194	0.028	0.289	0.218	0.322	0.122	0.000	0.000	-0.158	-0.209	-0.022	0.110	-0.199	0.184	-0.258	-0.104	-0.103	-0.316	-0.351	-0.331	-0.176	-0.563	-0.075	-0.513	-0.406
A_23_P28772	ENST00000244071	NM_018478	55861	DBNDD2	Homo sapiens dysbindin (dystrobrevin binding protein 1) domain containing 2 (DBNDD2), transcript variant 1, mRNA [NM_018478]	1.20E-007	2.13E-003	0.002	0.022	0.436	-0.088	0.095	-0.089	0.027	-0.172	0.115	-1035	0.037	-0.636	-1109	-0.843	-0.755	-0.109	-0.882	-0.367	-0.730	-0.362	0.514	0.611	0.647	0.157	0.475	0.480	0.492	0.553
A_23_P130753	ENST00000222122	NM_001352	1628	DBP	Homo sapiens D site of albumin promoter (albumin D-box) binding protein (DBP), mRNA [NM_001352]	2.12E-009	3.77E-005	0.726	0.797	0.555	0.673	-0.070	0.790	0.274	0.821	0.313	0.204	-0.539	-0.007	-0.111	-0.649	-0.202	-0.196	0.217	-0.430	0.221	-0.592	-0.631	-0.599	-0.461	-0.660	-1328	-0.558	-0.830	-1108
A_23_P256868	ENST00000333248;ENST00000379634	NM_152624	167227	DCP2	Homo sapiens DCP2 decapping enzyme homolog (S. cerevisiae) (DCP2), mRNA [NM_152624]	1.04E-007	1.84E-003	-0.760	-1142	-0.435	-0.206	-0.065	-0.650	-0.876	-0.820	-0.447	-0.294	-0.623	-0.177	-0.149	0.057	0.093	-0.153	0.369	0.082	0.097	0.259	-0.063	0.446	0.845	0.619	0.473	0.266	0.525	0.441
A_23_P19482	ENST00000375792;ENST00000229707	NM_013974	23564	DDAH2	Homo sapiens dimethylarginine dimethylaminohydrolase 2 (DDAH2), mRNA [NM_013974]	5.45E-007	9.69E-003	-0.834	-0.744	-0.006	-1734	-1274	-1218	-0.914	-1220	-0.835	0.071	1262	0.447	0.393	0.416	0.084	-0.410	-0.131	0.287	0.137	0.684	0.670	0.376	-0.172	-0.384	0.228	-0.185	0.209	0.403
A_23_P364537	--	NM_175066	317781	DDX51	Homo sapiens DEAD (Asp-Glu-Ala-Asp) box polypeptide 51 (DDX51), mRNA [NM_175066]	3.14E-008	5.59E-004	0.441	0.980	0.585	0.457	0.249	0.504	0.359	0.740	0.264	-0.290	0.121	-0.361	-0.338	-0.420	-0.708	-0.202	-0.364	-0.466	-0.546	-0.259	0.186	-0.081	-0.781	-0.316	-0.836	-0.118	-0.550	-0.561
A_24_P156886	ENST00000367349	NM_031306;NM_001031725	83479	DDX59	Homo sapiens DEAD (Asp-Glu-Ala-Asp) box polypeptide 59 (DDX59), transcript variant 2, mRNA [NM_031306]	4.17E-009	7.41E-005	-0.516	-0.882	-0.295	-0.791	-0.119	-0.452	-0.408	-0.431	-0.367	0.013	-0.275	0.183	0.082	0.172	-0.006	0.129	0.112	-0.226	0.099	0.301	0.051	0.422	0.292	0.530	0.357	0.509	0.084	0.204
A_23_P118749	ENST00000158771	NM_016041	51009	DERL2	Homo sapiens Der1-like domain family, member 2 (DERL2), mRNA [NM_016041]	2.50E-007	4.45E-003	-0.552	-0.458	-0.337	-0.462	-0.577	-0.344	-0.233	-0.326	0.081	0.168	0.214	0.285	0.447	0.021	0.253	0.098	0.290	0.305	0.200	0.303	0.146	0.081	-0.365	-0.106	0.057	0.043	-0.186	0.146
A_24_P202948	ENST00000331444	NM_005675;NM_033257	8214	DGCR6	Homo sapiens DiGeorge syndrome critical region gene 6 (DGCR6), mRNA [NM_005675]	5.17E-007	9.19E-003	0.735	0.263	0.755	0.065	0.184	0.573	0.544	0.504	0.229	-0.229	-0.222	-0.440	-0.489	-0.483	-0.570	0.192	-0.370	-0.605	-0.429	-0.122	-0.269	0.022	-0.175	-0.315	-0.552	0.393	-0.569	-0.433
A_23_P143569	ENST00000248879	NM_033257;NM_005675	85359	DGCR6L	Homo sapiens DiGeorge syndrome critical region gene 6-like (DGCR6L), mRNA [NM_033257]	7.67E-008	1.36E-003	0.759	0.262	0.818	0.350	0.155	0.547	0.467	0.441	0.278	-0.251	-0.275	-0.397	-0.524	-0.652	-0.707	0.047	-0.315	-0.575	-0.272	-0.214	-0.146	0.051	-0.019	-0.519	-0.514	0.292	-0.533	-0.444
A_23_P33759	ENST00000376223;ENST00000294492	NM_004753	9249	DHRS3	Homo sapiens dehydrogenase/reductase (SDR family) member 3 (DHRS3), mRNA [NM_004753]	1.44E-007	2.56E-003	1673	0.654	0.905	0.554	0.025	0.623	0.462	0.906	0.409	0.090	-0.894	-0.303	-0.916	-0.568	-0.239	-0.350	-0.518	-0.989	-0.954	-0.697	-1205	-0.600	0.295	-1398	-0.474	-0.441	-1197	-0.772
A_23_P80778	ENST00000261038	NM_032839	84925	DIRC2	Homo sapiens disrupted in renal carcinoma 2 (DIRC2), mRNA [NM_032839]	9.36E-013	1.67E-008	-0.831	-1321	-1231	-1174	-1503	-1381	-0.775	-1310	-0.977	0.437	0.274	0.589	0.870	-0.221	0.070	0.377	0.610	0.815	0.499	0.213	0.013	0.003	0.060	-0.272	0.294	0.018	0.580	0.445
A_23_P142676	ENST00000322176;ENST00000373966	NM_012100	23549	DNPEP	Homo sapiens aspartyl aminopeptidase (DNPEP), mRNA [NM_012100]	6.12E-008	1.09E-003	0.786	0.952	0.495	0.788	0.255	0.601	0.165	0.441	0.191	-0.450	0.210	-0.513	-0.199	-0.731	-0.753	-0.203	-0.438	-0.785	-0.716	-0.248	-0.058	-0.135	0.062	-0.545	-0.593	-0.047	-0.564	-0.573
A_23_P133506	ENST00000357198	NM_024872	79930	DOK3	Homo sapiens docking protein 3 (DOK3), mRNA [NM_024872]	1.96E-009	3.49E-005	-0.508	-1006	-0.835	-0.884	-1030	-0.716	-0.822	-1433	-1527	0.022	0.737	0.368	0.556	-0.141	0.352	-0.231	-0.402	0.261	-0.047	0.715	0.362	0.353	0.832	-0.065	0.417	-0.110	0.586	0.276
A_24_P254101	--	--	147991	DPY19L3	Homo sapiens cDNA FLJ43858 fis, clone TESTI4007373. [AK125846]	1.16E-009	2.07E-005	-1220	-1561	-1366	-1298	-0.976	-1421	-1444	-1044	-0.544	0.523	0.000	0.224	0.527	0.169	0.468	-0.364	0.284	0.481	0.683	0.984	0.548	0.172	-0.232	0.293	0.881	-0.562	1072	0.267
A_23_P53247	ENST00000337737	NM_178502	196403	DTX3	Homo sapiens deltex 3 homolog (Drosophila) (DTX3), mRNA [NM_178502]	3.23E-007	5.75E-003	1449	1813	0.106	1040	0.073	0.701	0.577	0.776	0.891	0.574	-0.098	-0.222	-0.705	-2027	-0.249	-0.879	-1173	-1686	-1052	-0.423	-0.603	-2049	-1920	-1507	-1381	-0.728	-1548	-0.900
A_23_P104471	--	NM_001007271;NM_001007274;NM_001007273;NM_001007275	51207	DUSP13	Homo sapiens dual specificity phosphatase 13 (DUSP13), transcript variant 1, mRNA [NM_001007271]	3.12E-007	5.56E-003	-3468	-4631	-3856	-3053	-1061	-3497	-3272	-3417	-10563	0.295	1508	1612	1403	1095	1005	0.307	0.906	1174	0.922	-1021	-1022	-1269	-0.224	-0.165	-0.051	-2038	-0.802	-0.313
A_23_P204048	ENST00000319833;ENST00000344096	NM_006482;NM_003583	8445	DYRK2	Homo sapiens dual-specificity tyrosine-(Y)-phosphorylation regulated kinase 2 (DYRK2), transcript variant 2, mRNA [NM_006482]	1.35E-008	2.40E-004	0.789	0.888	0.882	0.361	0.052	0.453	0.337	1116	1000	-0.188	-0.375	-0.160	-0.536	-0.343	-0.470	-0.545	-0.354	-1155	-0.228	-0.575	-0.870	-0.116	-0.822	-0.619	-1194	-0.010	-1192	-0.479
A_23_P39925	ENST00000258104	NM_003494	8291	DYSF	Homo sapiens dysferlin, limb girdle muscular dystrophy 2B (autosomal recessive) (DYSF), mRNA [NM_003494]	3.57E-010	6.34E-006	-0.663	-1133	-1346	-0.449	-0.595	-0.976	-0.939	-1411	-1339	0.397	-0.053	0.336	0.495	0.025	0.148	-0.160	0.074	0.044	0.122	0.887	0.577	0.511	0.325	0.413	0.253	-0.442	0.628	0.439
A_23_P39931	ENST00000258104	NM_003494	8291	DYSF	Homo sapiens dysferlin, limb girdle muscular dystrophy 2B (autosomal recessive) (DYSF), mRNA [NM_003494]	1.01E-008	1.80E-004	-0.507	-1325	-1611	-0.410	-0.459	-0.800	-0.846	-1458	-1485	0.218	-0.201	0.071	0.327	0.006	0.356	-0.179	0.070	0.264	0.026	0.818	0.436	0.375	-0.020	0.539	0.429	-0.282	0.986	0.548
A_23_P385034	ENST00000346618;ENST00000378658;ENST00000378664	NM_001949	1871	E2F3	Homo sapiens E2F transcription factor 3 (E2F3), mRNA [NM_001949]	4.95E-007	8.81E-003	-0.750	-0.925	-0.868	-0.553	-0.768	-0.644	-0.662	-0.847	-0.335	0.184	-0.461	0.138	0.375	-0.211	0.111	0.384	0.485	0.871	0.845	0.075	0.123	0.012	-0.069	-0.062	0.098	-0.446	0.597	0.609
A_23_P25566	ENST00000301931;ENST00000376414	NM_004951	1880	EBI2	Homo sapiens Epstein-Barr virus induced gene 2 (lymphocyte-specific G protein-coupled receptor) (EBI2), mRNA [NM_004951]	3.01E-007	5.36E-003	0.197	0.658	0.354	0.020	0.400	0.407	0.362	1084	0.933	0.236	-0.195	-0.308	0.036	-0.258	-0.635	-0.284	0.095	-0.128	-0.033	-0.455	-0.558	-0.323	-1494	-0.443	-1087	-0.073	-0.989	-0.611
A_23_P127033	ENST00000379215;ENST00000256880	NM_024693	79746	ECHDC3	Homo sapiens enoyl Coenzyme A hydratase domain containing 3 (ECHDC3), mRNA [NM_024693]	1.28E-008	2.28E-004	-2963	-3113	-2908	-3174	-2437	-2278	-1565	-2072	-1889	-0.612	0.884	0.145	0.724	-0.259	-1797	1217	1263	1611	0.977	-0.371	0.533	-0.307	-1028	0.016	0.659	-0.896	1002	0.582
A_24_P343621	ENST00000379215;ENST00000256880	NM_024693	79746	ECHDC3	Homo sapiens enoyl Coenzyme A hydratase domain containing 3 (ECHDC3), mRNA [NM_024693]	2.12E-009	3.78E-005	-2294	-2909	-2843	-3000	-1989	-1766	-1689	-1999	-2477	-0.430	0.830	0.062	0.760	-0.125	-1582	1227	1475	1414	0.551	-0.142	0.670	-0.188	-0.726	0.363	0.573	-0.711	0.808	0.309
A_23_P104362	ENST00000368547;ENST00000248508	NM_004092	1892	ECHS1	Homo sapiens enoyl Coenzyme A hydratase, short chain, 1, mitochondrial (ECHS1), nuclear gene encoding mitochondrial protein, mRNA [NM_004092]	1.78E-007	3.17E-003	0.617	0.656	0.806	0.375	0.178	0.382	0.193	0.474	0.181	-0.352	0.205	-0.302	-0.429	-0.575	-0.659	-0.197	-0.538	-0.523	-0.673	-0.295	0.235	-0.042	-0.140	-0.313	-0.348	0.211	-0.486	-0.446
A_23_P107744	ENST00000333430	NM_030760	53637	EDG8	Homo sapiens endothelial differentiation, sphingolipid G-protein-coupled receptor, 8 (EDG8), mRNA [NM_030760]	5.23E-007	9.30E-003	1362	1052	0.567	0.947	-0.343	0.955	-0.084	0.490	1637	-0.399	0.039	-0.297	-0.376	-0.138	0.495	-0.123	-1360	-1652	-0.385	-1519	-1828	-1969	-1555	-1705	-1678	-0.661	-2755	0.079
A_24_P365807	ENST00000204961;ENST00000374590	NM_004429	1947	EFNB1	Homo sapiens ephrin-B1 (EFNB1), mRNA [NM_004429]	4.85E-007	8.62E-003	0.949	0.519	0.836	0.493	0.047	0.590	0.227	0.501	0.564	-0.962	-0.455	-1046	-0.833	-0.747	-0.892	-0.267	-0.722	-0.396	-0.761	-0.546	-0.581	0.103	0.985	-0.643	-0.534	0.248	-0.526	0.017
A_32_P213692	ENST00000216468	--		ENST00000216468	Homo sapiens cDNA: FLJ22042 fis, clone HEP09065. [AK025695]	1.22E-008	2.18E-004	-0.785	-0.961	-0.672	-1192	-1671	-1284	-1229	-1168	-1032	0.138	0.492	0.496	0.067	-0.020	0.665	-0.443	-0.459	0.456	0.025	0.662	0.911	0.336	-0.060	-0.098	0.736	-0.512	1016	0.444
A_24_P237686	ENST00000236199	--		ENST00000236199	Unknown	4.32E-008	7.68E-004	-0.715	-0.184	-0.838	-0.556	-0.380	0.024	0.016	-0.097	-0.260	0.490	0.325	0.443	0.203	-0.085	0.919	0.659	0.565	0.816	0.388	-0.771	-0.104	-0.314	-0.718	-0.562	-0.610	-0.376	-0.397	-0.351
A_23_P394605	ENST00000265341	--		ENST00000265341	Homo sapiens mRNA; cDNA DKFZp564I062 (from clone DKFZp564I062). [AL080064]	4.77E-007	8.48E-003	-0.524	-0.436	-0.663	-0.663	-0.687	-0.775	-0.970	-0.606	-0.161	0.146	0.318	-0.075	0.060	0.151	0.335	-0.134	0.037	0.797	0.284	0.130	0.498	0.347	-0.492	-0.080	0.447	-0.069	0.611	0.198
A_23_P153185	ENST00000299502	--		ENST00000299502	full-length cDNA clone CS0DH002YJ05 of T cells (Jurkat cell line) of Homo sapiens (human). [CR599277]	1.80E-008	3.20E-004	-2002	-2192	-1218	-0.967	-2702	-1471	-2419	-2022	-1624	0.852	0.789	0.799	1336	-1584	0.925	0.301	0.356	0.778	1223	0.523	0.076	0.201	-0.072	-1219	0.138	-0.323	-0.540	0.162
A_23_P418031	ENST00000304963;ENST00000355609	--		ENST00000304963	Homo sapiens mRNA for FLJ00074 protein, partial cds. [AK024480]	9.01E-008	1.60E-003	0.700	1161	0.945	0.437	-0.277	0.428	0.276	0.686	1299	-0.328	0.000	-0.293	-0.339	-0.677	-0.559	-0.684	-0.951	-0.879	-0.011	-0.505	-0.648	-0.319	-0.818	-0.642	-1157	-0.193	-0.902	-0.297
A_23_P118712	ENST00000324677	--		ENST00000324677	Homo sapiens slingshot homolog 2 (Drosophila), mRNA (cDNA clone IMAGE:4101583), complete cds. [BC011636]	4.24E-008	7.54E-004	-0.863	-1095	-1062	-1176	-1047	-0.458	-0.853	-0.848	-1085	-0.130	1489	0.897	1400	0.608	0.704	-0.224	0.302	0.961	0.053	0.188	-0.509	0.092	-0.555	-0.335	0.129	-0.805	-0.375	0.000
A_23_P250212	ENST00000330777	--		ENST00000330777	Homo sapiens full length insert cDNA YO73E04. [AF075060]	4.66E-007	8.29E-003	0.754	1136	1018	0.569	-0.207	0.316	0.488	1082	0.932	0.313	-0.686	-0.231	-0.893	-0.612	-1158	-0.753	-0.382	-1434	0.093	-0.410	-0.426	-0.068	-1058	-0.608	-1356	-0.468	-0.988	-0.498
A_24_P20753	ENST00000336283	XM_925998		ENST00000336283	Homo sapiens cDNA FLJ30398 fis, clone BRACE2008402, highly similar to Homo sapiens steroid receptor RNA activator isoform 3 mRNA. [AK054960]	2.04E-009	3.62E-005	-0.433	-0.475	-0.745	-0.412	-0.719	-0.582	-0.668	-0.945	-0.825	0.587	0.000	0.587	0.538	0.149	0.790	0.149	0.439	0.554	0.451	0.055	0.107	-0.519	0.234	-0.463	0.263	-0.279	0.106	-0.336
A_24_P157053	ENST00000342158	--		ENST00000342158	Unknown	7.50E-008	1.33E-003	-0.674	-0.245	-0.152	-0.219	-0.389	-0.296	-0.511	-0.998	-0.265	-0.416	0.015	-0.285	0.049	-0.220	-0.549	0.061	-0.313	0.138	0.121	0.460	0.336	0.503	0.386	0.564	0.378	0.002	0.576	0.415
A_23_P217135	ENST00000346165	--		ENST00000346165	Homo sapiens cDNA FLJ16723 fis, clone UTERU3004418, highly similar to Zinc finger protein 275. [AK122976]	4.78E-008	8.51E-004	0.655	0.923	0.448	0.357	0.254	0.442	0.274	0.612	0.742	0.179	-0.149	0.014	-0.415	-0.133	-0.332	-0.656	-0.509	-0.734	-0.153	-0.144	-0.107	0.060	0.000	-0.243	-0.460	-0.499	-0.618	-0.361
A_24_P920125	ENST00000355968;ENST00000244636	--		ENST00000355968	full-length cDNA clone CS0DI012YE07 of Placenta Cot 25-normalized of Homo sapiens (human). [CR594762]	5.14E-007	9.15E-003	0.330	0.103	0.432	-0.147	0.460	0.520	0.454	0.533	0.480	-0.309	-0.045	-0.339	-0.484	-0.090	0.209	0.146	-0.231	-0.141	-0.014	-0.658	-0.383	-0.059	-0.518	-0.513	-0.272	0.014	-0.267	-0.446
A_24_P205316	ENST00000369911;ENST00000369914	--		ENST00000369911	Homo sapiens mRNA for FLJ00095 protein. [AK074041]	6.74E-009	1.20E-004	-0.818	-0.596	-0.491	-0.871	-0.521	-0.681	-0.341	-0.541	-0.447	0.005	0.025	0.339	0.437	0.222	0.447	0.361	0.608	0.534	0.710	-0.099	-0.432	-0.129	-0.211	0.061	0.121	-0.400	0.299	0.433
A_32_P177953	ENST00000370238	--		ENST00000370238	full-length cDNA clone CS0CAP007YJ17 of Thymus of Homo sapiens (human). [CR598364]	8.11E-010	1.44E-005	-0.740	-0.994	-1427	-1170	-0.685	-1443	-1050	-0.993	-0.633	0.776	0.263	0.171	-0.074	-0.264	0.308	0.339	0.087	0.712	0.689	0.006	0.671	-0.041	0.092	-0.280	0.264	0.087	0.774	0.481
A_23_P24260	ENST00000371207	--		ENST00000371207	ENP1_HUMAN (P49961) Ectonucleoside triphosphate diphosphohydrolase 1 (NTPDase1) (Ecto-ATP diphosphohydrolase) (ATPDase) (Lymphoid cell activation antigen) (Ecto-apyrase) (CD39 antigen) , partial (92%) [THC2435513]	7.55E-008	1.34E-003	-1118	-1106	-1262	-0.779	-0.540	-0.764	-0.706	-0.817	-0.358	0.083	-0.331	0.125	0.338	-0.091	0.573	0.269	0.177	0.520	0.279	0.395	0.134	0.190	-0.429	0.146	0.819	-0.309	0.636	0.760
A_24_P71153	ENST00000374285	--		ENST00000374285	Homo sapiens cDNA FLJ26025 fis, clone PCD08250. [AK129536]	3.96E-008	7.04E-004	0.814	0.509	0.288	0.517	0.152	0.681	0.189	0.987	1130	-0.230	-0.664	-0.680	-0.611	-0.408	-0.127	-0.359	-0.242	-0.632	0.232	-0.376	-0.085	-0.314	-0.708	-0.293	0.000	-0.295	-0.619	-0.226
A_24_P323715	ENST00000374534;ENST00000383061;ENST00000383193	XM_498088		ENST00000374534	PREDICTED: Homo sapiens similar to myosin regulatory light chain-like (LOC442204), mRNA [XM_498088]	2.74E-007	4.88E-003	-0.235	-0.327	-0.337	-0.414	-0.144	-0.275	-0.123	-0.431	-0.246	0.120	-0.142	0.296	-0.148	-0.002	0.136	0.347	0.128	0.138	0.065	0.090	0.238	-0.005	0.090	0.142	0.330	-0.123	0.194	0.160
A_32_P92171	ENST00000376333	XM_938054		ENST00000376333	Homo sapiens hypothetical gene supported by BC052596, mRNA (cDNA clone IMAGE:6728287). [BC052596]	4.69E-007	8.34E-003	0.927	0.541	1126	0.116	0.037	0.239	0.703	0.689	0.270	0.088	-0.148	0.098	-0.384	-0.332	-0.551	-0.449	-0.391	-0.749	-0.334	-0.240	-0.615	-0.247	-0.065	-0.748	-0.898	-0.021	-0.714	-0.891
A_24_P649624	ENST00000377093	--		ENST00000377093	Homo sapiens cDNA clone IMAGE:4395035, partial cds. [BC063684]	2.27E-012	4.05E-008	-1686	-2027	-2150	-1454	-1342	-1959	-1967	-1947	-2027	0.370	-0.284	0.471	0.354	0.664	1667	-0.080	0.397	1102	0.523	0.090	0.180	-0.499	0.223	0.004	0.541	-0.540	0.771	0.180
A_24_P286054	ENST00000380248	--		ENST00000380248	Homo sapiens mRNA for KIAA0305 gene, partial cds. [AB002303]	2.99E-007	5.31E-003	-0.670	-1081	-0.526	-1061	-0.405	-0.745	-0.323	-1066	-0.575	0.361	-0.076	0.392	0.136	0.455	0.711	0.254	-0.123	-0.099	0.279	0.568	0.113	0.181	-0.643	0.338	0.647	-0.148	0.219	0.357
A_24_P269315	ENST00000380739	--		ENST00000380739	Unknown	3.68E-008	6.54E-004	-1199	-0.980	-0.259	-1609	-1294	-1494	-1298	-1636	-1005	0.180	0.896	0.353	0.207	0.352	0.478	-0.163	-0.547	0.888	-0.185	0.464	0.842	0.753	-0.151	-0.300	0.225	-0.439	0.787	0.380
A_23_P428992	ENST00000382579;ENST00000307533	--		ENST00000382579	full-length cDNA clone CS0DC008YD20 of Neuroblastoma Cot 25-normalized of Homo sapiens (human). [CR606044]	9.95E-009	1.77E-004	0.421	0.589	0.751	0.125	0.263	0.559	0.381	1007	1161	-0.036	-0.254	-0.212	-0.454	-0.225	-0.370	-0.406	-0.410	-0.981	-0.117	-0.408	-0.446	-0.180	-1115	-0.810	-0.699	-0.081	-0.675	-0.738
A_24_P70002	ENST00000382592;ENST00000279994	--		ENST00000382592	Homo sapiens LATS, large tumor suppressor, homolog 2 (Drosophila), mRNA (cDNA clone IMAGE:30343251). [BC071572]	2.90E-007	5.17E-003	-0.368	-0.347	-0.770	-0.126	-0.174	-0.135	-0.692	-0.402	-0.546	-0.226	0.362	0.078	0.298	0.193	0.226	0.161	0.601	0.344	0.261	-0.125	-0.018	0.107	0.110	0.222	-0.013	-0.043	-0.008	0.077
A_24_P246626	ENST00000383097;ENST00000308384	--		ENST00000383097	GB|M11591.1|AAA36314.1 MHC HLA-SX-alpha [NP113399]	3.48E-007	6.18E-003	0.787	0.310	0.672	1039	-0.194	1255	0.578	1143	0.844	-0.561	-0.891	-0.796	-0.781	-1455	-1220	0.094	-0.555	-1313	-0.835	-0.049	-1112	0.335	-0.641	-1055	-0.541	0.043	-1398	-0.254
A_23_P257924	ENST00000360938;ENST00000360214	NM_005239	2114	ETS2	Homo sapiens v-ets erythroblastosis virus E26 oncogene homolog 2 (avian) (ETS2), mRNA [NM_005239]	3.26E-007	5.80E-003	-0.551	-0.753	-1547	-0.959	-1108	-0.759	-0.896	-0.839	-0.776	-0.062	0.856	-0.406	0.178	0.194	0.902	-0.072	-0.136	0.922	0.242	0.176	0.138	-0.102	0.129	-0.234	0.210	-0.354	0.876	0.719
A_23_P129038	ENST00000355449	NM_016337	51466	EVL	Homo sapiens Enah/Vasp-like (EVL), mRNA [NM_016337]	3.22E-008	5.74E-004	1034	1376	0.188	0.796	0.076	0.685	0.708	0.640	0.863	0.362	-0.833	-0.258	-0.671	-0.511	-0.544	-0.738	-0.678	-1326	-0.210	-0.266	-0.121	-0.339	-0.962	-0.965	-1261	-0.577	-1171	-0.929
A_23_P169576	--	NM_001013848;NM_019053	54536	EXOC6	Homo sapiens exocyst complex component 6 (EXOC6), transcript variant 2, mRNA [NM_001013848]	7.47E-011	1.33E-006	-0.952	-0.758	-0.750	-0.969	-0.617	-0.785	-0.679	-0.905	-0.714	0.184	-0.316	0.073	-0.308	0.026	0.526	0.216	-0.422	0.069	-0.036	0.616	0.563	0.546	0.005	0.475	0.610	-0.083	0.906	0.473
A_23_P167674	ENST00000253496	NM_000505	2161	F12	Homo sapiens coagulation factor XII (Hageman factor) (F12), mRNA [NM_000505]	4.30E-010	7.65E-006	-1299	-1771	-0.902	-1052	-0.809	-0.791	-0.868	-1287	-1240	0.620	0.219	1203	1229	0.401	0.942	0.119	0.056	0.318	0.609	-0.030	-0.465	0.006	0.463	-0.530	-0.003	-0.656	-0.194	-0.030
A_23_P148768	ENST00000367797;ENST00000362078;ENST00000361706	NM_000130	2153	F5	Homo sapiens coagulation factor V (proaccelerin, labile factor) (F5), mRNA [NM_000130]	2.79E-009	4.96E-005	-1441	-1534	-0.990	-1104	-1108	-1134	-1851	-1855	-1115	0.170	0.212	0.553	0.549	0.507	0.304	-0.675	-0.235	0.575	0.869	0.475	0.341	0.422	-0.038	0.516	0.331	-0.958	0.751	0.898
A_23_P148768	ENST00000367797;ENST00000362078;ENST00000361706	NM_000130	2153	F5	Homo sapiens coagulation factor V (proaccelerin, labile factor) (F5), mRNA [NM_000130]	2.37E-009	4.22E-005	-1392	-1503	-0.989	-1084	-1112	-1192	-1885	-1836	-1122	0.178	0.227	0.542	0.543	0.472	0.255	-0.694	-0.203	0.599	0.871	0.459	0.411	0.417	0.042	0.487	0.304	-0.961	0.739	0.902
A_23_P148768	ENST00000367797;ENST00000362078;ENST00000361706	NM_000130	2153	F5	Homo sapiens coagulation factor V (proaccelerin, labile factor) (F5), mRNA [NM_000130]	4.56E-009	8.11E-005	-1402	-1475	-0.981	-1134	-1074	-1208	-1864	-1897	-1078	0.145	0.252	0.564	0.591	0.505	0.354	-0.696	-0.284	0.548	0.882	0.485	0.342	0.445	-0.077	0.470	0.297	-0.961	0.675	0.966
A_23_P148768	ENST00000367797;ENST00000362078;ENST00000361706	NM_000130	2153	F5	Homo sapiens coagulation factor V (proaccelerin, labile factor) (F5), mRNA [NM_000130]	3.79E-009	6.74E-005	-1472	-1484	-0.997	-1138	-1068	-1187	-1867	-1809	-1109	0.141	0.243	0.566	0.568	0.498	0.312	-0.668	-0.255	0.612	0.841	0.430	0.347	0.478	-0.065	0.536	0.327	-1010	0.666	0.957
A_23_P148768	ENST00000367797;ENST00000362078;ENST00000361706	NM_000130	2153	F5	Homo sapiens coagulation factor V (proaccelerin, labile factor) (F5), mRNA [NM_000130]	4.79E-009	8.53E-005	-1415	-1478	-1021	-1138	-1088	-1183	-1874	-1858	-1092	0.158	0.239	0.577	0.598	0.523	0.269	-0.661	-0.297	0.592	0.836	0.435	0.363	0.501	-0.078	0.543	0.303	-1019	0.641	0.974
A_23_P148768	ENST00000367797;ENST00000362078;ENST00000361706	NM_000130	2153	F5	Homo sapiens coagulation factor V (proaccelerin, labile factor) (F5), mRNA [NM_000130]	2.24E-009	3.99E-005	-1387	-1477	-1038	-1180	-1099	-1220	-1823	-1823	-1094	0.236	0.267	0.584	0.620	0.449	0.282	-0.667	-0.252	0.616	0.891	0.533	0.276	0.450	-0.005	0.345	0.298	-0.978	0.706	0.917
A_23_P148768	ENST00000367797;ENST00000362078;ENST00000361706	NM_000130	2153	F5	Homo sapiens coagulation factor V (proaccelerin, labile factor) (F5), mRNA [NM_000130]	1.13E-008	2.01E-004	-1434	-1443	-0.959	-1167	-1026	-1174	-1816	-1862	-1126	0.167	0.255	0.577	0.612	0.580	0.209	-0.676	-0.385	0.523	0.856	0.512	0.269	0.489	-0.101	0.602	0.278	-1047	0.656	0.977
A_23_P148768	ENST00000367797;ENST00000362078;ENST00000361706	NM_000130	2153	F5	Homo sapiens coagulation factor V (proaccelerin, labile factor) (F5), mRNA [NM_000130]	4.15E-009	7.37E-005	-1456	-1427	-0.955	-1203	-1033	-1187	-1845	-1831	-1097	0.183	0.287	0.590	0.616	0.542	0.304	-0.642	-0.285	0.500	0.858	0.468	0.238	0.451	-0.054	0.634	0.260	-1005	0.672	0.890
A_23_P148768	ENST00000367797;ENST00000362078;ENST00000361706	NM_000130	2153	F5	Homo sapiens coagulation factor V (proaccelerin, labile factor) (F5), mRNA [NM_000130]	2.43E-009	4.32E-005	-1613	-1403	-1081	-1343	-1072	-1359	-1822	-1771	-1101	0.016	0.320	0.642	0.598	0.571	0.371	-0.609	-0.412	0.598	0.813	0.470	0.162	0.588	-0.197	0.649	0.348	-0.941	0.582	0.996
A_23_P148768	ENST00000367797;ENST00000362078;ENST00000361706	NM_000130	2153	F5	Homo sapiens coagulation factor V (proaccelerin, labile factor) (F5), mRNA [NM_000130]	2.80E-009	4.98E-005	-1538	-1434	-1034	-1297	-1093	-1326	-1848	-1803	-1043	0.069	0.297	0.586	0.584	0.557	0.359	-0.600	-0.365	0.638	0.880	0.434	0.198	0.538	-0.199	0.605	0.360	-0.954	0.589	0.972
A_23_P138125	ENST00000367091;ENST00000294987	NM_005449	9214	FAIM3	Homo sapiens Fas apoptotic inhibitory molecule 3 (FAIM3), mRNA [NM_005449]	3.63E-008	6.46E-004	0.979	0.980	0.780	0.446	0.092	0.530	0.768	0.970	0.422	0.360	-0.814	-0.035	-0.619	-0.480	-0.855	-0.541	-0.282	-1228	-0.223	-0.294	-0.696	-0.099	-0.953	-0.601	-1177	-0.204	-0.970	-0.834
A_24_P299318	--	--	359845	FAM101B	Homo sapiens family with sequence similarity 101, member B, mRNA (cDNA clone IMAGE:4564684). [BC014203]	7.09E-008	1.26E-003	-0.456	-1399	-0.961	-1497	-0.463	-0.760	-0.563	-0.313	-1179	1088	-0.807	0.894	0.225	0.451	1085	0.864	1323	0.806	0.912	-1187	-0.912	-0.658	-1223	-0.622	-0.382	-0.557	-0.292	-0.569
A_24_P32151	ENST00000329099	NM_182705	359845	FAM101B	Homo sapiens family with sequence similarity 101, member B (FAM101B), mRNA [NM_182705]	7.74E-008	1.38E-003	-0.245	-1756	-1031	-1397	-0.043	-0.382	-0.750	-0.369	-1953	1176	-0.150	1106	0.312	0.495	1075	0.652	1300	0.708	0.404	-0.789	-0.820	-0.665	-0.583	-0.672	-0.594	-0.602	-0.532	-1059
A_23_P112531	ENST00000344808	NM_203305;NM_001035254	399665	FAM102A	Homo sapiens family with sequence similarity 102, member A (FAM102A), transcript variant 2, mRNA [NM_203305]	7.50E-008	1.33E-003	1094	1245	1122	0.193	0.064	0.478	1014	1336	0.988	0.237	-1276	-0.404	-0.840	-0.595	-1131	-0.768	-0.369	-1570	0.306	-0.680	-1478	-0.406	-2326	-0.992	-2167	-0.560	-1335	-0.965
A_23_P133438	ENST00000274217	NM_019018	54491	FAM105A	Homo sapiens family with sequence similarity 105, member A (FAM105A), mRNA [NM_019018]	2.66E-009	4.73E-005	-1318	-0.651	-0.670	-1337	-0.656	-1155	-1078	-1362	-0.610	0.221	0.675	0.333	-0.183	0.427	0.363	0.153	-0.105	0.320	0.152	0.578	0.885	0.335	-0.571	0.327	0.442	-0.115	0.234	0.500
A_32_P108254	ENST00000226094;ENST00000375556	NM_017565	54757	FAM20A	Homo sapiens family with sequence similarity 20, member A (FAM20A), mRNA [NM_017565]	6.28E-009	1.12E-004	-3348	-3478	-0.720	-3212	-1958	-3737	-2775	-4772	-4047	-1238	1202	0.862	0.869	0.089	-0.731	-0.916	-1309	1259	-1565	0.892	1176	1490	0.436	0.198	0.681	0.252	0.521	0.225
A_24_P406814	ENST00000357515;ENST00000337318	NM_014661	9679	FAM53B	Homo sapiens family with sequence similarity 53, member B (FAM53B), mRNA [NM_014661]	2.42E-007	4.30E-003	0.702	0.483	1195	0.195	-0.019	0.705	0.477	0.614	0.831	-0.445	-0.020	-0.404	-0.667	-0.823	-0.787	-0.228	-0.575	-1205	-0.280	-0.386	-0.524	0.225	-0.698	-0.712	-0.430	0.113	-0.853	-0.066
A_23_P150852	ENST00000267113	NM_015292	23344	FAM62A	Homo sapiens family with sequence similarity 62 (C2 domain containing), member A (FAM62A), mRNA [NM_015292]	1.98E-010	3.53E-006	1010	1056	0.662	0.694	0.367	0.860	0.233	1490	0.885	-0.430	-0.591	-0.609	-1035	-0.473	-0.778	-0.883	-0.492	-1131	-0.320	-0.715	-0.621	-0.143	-1580	-0.428	-1249	-0.605	-1191	-0.623
A_24_P132470	ENST00000251527	NM_020728	57488	FAM62B	Homo sapiens family with sequence similarity 62 (C2 domain containing) member B (FAM62B), mRNA [NM_020728]	4.72E-008	8.40E-004	0.513	0.556	0.757	0.203	-0.077	0.683	0.072	0.997	0.968	-0.275	-0.168	-0.021	0.008	-0.077	-0.417	-0.694	-0.308	-0.606	-0.106	-0.433	-0.751	-0.091	-0.671	-0.738	-0.806	-0.419	-0.713	-0.222
A_32_P230868	ENST00000042381	NM_024519	79567	FAM65A	Homo sapiens family with sequence similarity 65, member A (FAM65A), mRNA [NM_024519]	1.64E-007	2.91E-003	0.546	0.587	0.238	0.392	0.225	0.614	0.610	0.673	0.066	-0.627	-0.367	-0.577	-0.955	-0.701	-0.977	-0.153	0.095	-0.703	-0.190	-0.095	-0.434	0.063	0.175	-0.033	-0.447	0.254	-0.309	-0.106
A_23_P71644	ENST00000378643;ENST00000298002	NM_004629	2189	FANCG	Homo sapiens Fanconi anemia, complementation group G (FANCG), mRNA [NM_004629]	1.62E-007	2.88E-003	0.839	0.743	0.581	0.356	0.398	0.598	0.212	0.429	0.687	0.016	-0.271	-0.289	-0.568	0.250	-0.450	-0.552	-0.375	-1052	-0.311	-0.035	-0.429	-0.333	-1078	-0.083	-0.404	-0.138	-0.999	-0.463
A_23_P33720	ENST00000274680;ENST00000324331	NM_006567	10667	FARS2	Homo sapiens phenylalanine-tRNA synthetase 2 (mitochondrial) (FARS2), nuclear gene encoding mitochondrial protein, mRNA [NM_006567]	5.38E-007	9.57E-003	0.754	0.703	0.626	0.823	0.578	0.533	0.237	0.645	0.195	-0.068	0.000	-0.349	-0.051	0.000	-0.496	0.029	-0.126	-0.705	-0.600	-0.061	0.248	0.178	0.217	0.000	-0.267	0.236	-0.426	-0.452
A_23_P87919	ENST00000377071	NM_032590	84678	FBXL10	Homo sapiens F-box and leucine-rich repeat protein 10 (FBXL10), transcript variant 1, mRNA [NM_032590]	6.94E-008	1.23E-003	0.428	0.850	0.857	0.699	-0.176	0.463	0.209	0.682	0.497	-0.143	-0.021	-0.430	-0.504	-0.661	-0.762	-0.442	-0.213	-0.551	-0.527	-0.209	0.217	-0.211	-0.382	-0.404	-0.583	-0.027	-0.623	-0.446
A_23_P406385	ENST00000324361	NM_153350	146330	FBXL16	Homo sapiens F-box and leucine-rich repeat protein 16 (FBXL16), mRNA [NM_153350]	2.01E-007	3.58E-003	0.778	1228	0.860	0.254	0.037	0.470	1244	1679	1218	-0.405	-2390	-0.898	-1422	-1281	-0.886	-0.761	-0.506	-1701	0.280	-0.797	-1504	-0.826	-1696	-1220	-1483	0.228	-0.641	-0.731
A_23_P213247	--	NM_033535;NM_012161	26234	FBXL5	Homo sapiens F-box and leucine-rich repeat protein 5 (FBXL5), transcript variant 2, mRNA [NM_033535]	9.28E-008	1.65E-003	-0.576	-0.584	-0.768	-0.725	-0.637	-0.622	-0.508	-0.964	-0.378	0.469	-0.084	0.532	0.216	-0.123	0.757	0.192	0.329	0.267	0.411	0.283	0.228	0.094	-0.702	-0.211	0.583	0.036	0.076	0.269
A_23_P137578	ENST00000272097	NM_015176	23219	FBXO28	Homo sapiens F-box protein 28 (FBXO28), mRNA [NM_015176]	2.31E-007	4.11E-003	-0.375	-0.221	-0.672	-0.462	-0.210	-0.644	-0.498	-0.257	-0.369	0.093	0.072	0.367	0.188	0.057	0.662	0.143	0.632	0.707	0.231	-0.266	0.163	-0.159	-0.448	-0.188	0.175	0.065	0.055	-0.161
A_23_P256231	ENST00000367513;ENST00000237281	NM_032145	84085	FBXO30	Homo sapiens F-box protein 30 (FBXO30), mRNA [NM_032145]	1.73E-009	3.07E-005	-0.595	-0.907	-0.631	-1038	-0.550	-0.748	-0.955	-0.825	-0.341	-0.105	-0.096	0.049	-0.098	0.321	0.318	-0.106	0.203	0.575	0.312	0.165	0.297	0.307	-0.062	0.049	0.704	0.043	0.835	0.443
A_23_P146811	ENST00000340253	NM_205836;NM_030793	81545	FBXO38	Homo sapiens F-box protein 38 (FBXO38), transcript variant 2, mRNA [NM_205836]	6.89E-009	1.23E-004	-0.663	-0.740	-0.479	-0.596	-0.613	-0.623	-0.784	-0.638	-0.313	0.179	0.186	0.646	0.783	-0.108	0.053	-0.179	0.395	0.289	0.504	0.239	-0.014	0.302	-0.033	0.129	0.137	-0.356	0.165	0.294
A_23_P254648	ENST00000238350;ENST00000340778	NM_012164	26190	FBXW2	Homo sapiens F-box and WD-40 domain protein 2 (FBXW2), mRNA [NM_012164]	3.87E-009	6.88E-005	-0.808	-0.998	-1593	-0.990	-0.737	-0.831	-1290	-1014	-1231	0.471	0.723	0.716	1037	0.013	0.759	-0.061	0.837	1092	0.244	-0.123	0.128	-0.716	-0.573	-0.227	0.448	-0.908	0.404	-0.437
A_23_P208768	--	NM_002000;NM_133272;NM_133269;NM_133278	2204	FCAR	Homo sapiens Fc fragment of IgA, receptor for (FCAR), transcript variant 1, mRNA [NM_002000]	8.85E-012	1.57E-007	-2100	-2612	-3250	-1686	-1034	-2072	-1669	-2637	-2603	0.276	0.088	0.578	0.933	0.678	1812	0.362	0.931	1176	0.164	-0.433	-0.101	-0.377	-0.262	0.052	0.469	-0.847	0.258	0.018
A_24_P348265	--	NM_133280;NM_133271;NM_133273;NM_133274	2204	FCAR	Homo sapiens Fc fragment of IgA, receptor for (FCAR), transcript variant 10, mRNA [NM_133280]	2.18E-011	3.88E-007	-2099	-2680	-2104	-2246	-1706	-2061	-2287	-3126	-3052	0.591	1156	0.876	1657	0.917	1451	-0.259	0.505	0.339	-0.145	0.549	0.367	0.133	-1177	-0.204	0.400	-1313	-0.257	-0.532
A_24_P158946	ENST00000266482	NM_139241	121512	FGD4	Homo sapiens FYVE, RhoGEF and PH domain containing 4 (FGD4), mRNA [NM_139241]	2.00E-012	3.56E-008	-1055	-1299	-0.898	-1245	-1777	-1371	-1699	-1578	-1621	0.633	0.846	0.761	1159	0.226	0.262	0.004	0.842	0.533	0.173	0.463	0.459	-0.020	0.166	-0.113	0.085	-0.762	0.010	0.068
A_23_P111206	ENST00000337746;ENST00000357266;ENST00000373877	NM_004117	2289	FKBP5	Homo sapiens FK506 binding protein 5 (FKBP5), mRNA [NM_004117]	5.96E-013	1.06E-008	-2874	-2391	-2281	-2400	-2973	-2498	-1988	-2862	-2440	-0.296	1399	0.592	0.913	0.169	-0.215	0.484	0.263	1403	0.351	0.426	1029	-0.240	0.119	-0.152	0.586	-1179	0.752	0.275
A_24_P38081	ENST00000337746;ENST00000357266;ENST00000373877	NM_004117	2289	FKBP5	Homo sapiens FK506 binding protein 5 (FKBP5), mRNA [NM_004117]	3.36E-011	5.98E-007	-3067	-2470	-2595	-2599	-2946	-2520	-1536	-2418	-1548	-0.626	0.831	0.405	0.607	0.068	0.037	0.766	0.345	1548	0.879	-0.072	0.774	-0.218	-0.601	-0.107	0.739	-0.944	1049	0.803
A_23_P334709	ENST00000324256;ENST00000242209	NM_007270;NM_182827	11328	FKBP9	Homo sapiens FK506 binding protein 9, 63 kDa (FKBP9), mRNA [NM_007270]	1.41E-013	2.50E-009	-1456	-2027	-2076	-2094	-1351	-1517	-1975	-1820	-2457	0.699	0.638	0.539	1257	0.194	0.676	0.505	0.993	1023	0.930	0.243	0.263	-0.642	-0.458	-0.197	0.273	-1238	0.192	-0.082
A_23_P376211	ENST00000324256;ENST00000242209	NM_007270;NM_182827	11328	FKBP9	Homo sapiens FK506 binding protein 9, 63 kDa (FKBP9), mRNA [NM_007270]	1.22E-013	2.18E-009	-1330	-1877	-1785	-2036	-0.889	-1417	-1875	-1782	-2400	0.591	0.749	0.762	1301	0.512	0.733	0.363	0.838	0.767	0.566	0.324	0.160	-0.456	-0.263	0.035	0.165	-1015	-0.165	-0.039
A_23_P116512	--	NM_024841	79899	FLJ14213	Homo sapiens hypothetical protein FLJ14213 (FLJ14213), mRNA [NM_024841]	6.17E-008	1.10E-003	1340	0.934	0.079	0.905	0.300	0.834	0.586	0.900	1467	-0.025	0.000	-0.782	-0.877	-0.058	0.163	-0.610	-0.638	-1822	-0.357	-0.837	-0.485	-1074	-1476	-0.894	-1206	-0.143	-1636	-0.671
A_24_P193582	--	NM_017702	54849	FLJ20186	Homo sapiens hypothetical protein FLJ20186 (FLJ20186), transcript variant 2, mRNA [NM_017702]	1.32E-007	2.36E-003	-0.526	-0.647	-0.034	-0.774	-0.188	-0.101	-0.637	-0.770	-0.482	0.116	0.726	0.738	0.431	0.354	0.332	0.203	0.264	0.231	0.201	0.051	-0.129	0.230	0.419	0.165	0.045	-0.051	-0.314	0.000
A_24_P940790	--	--	79701	FLJ22222	Homo sapiens hypothetical protein FLJ22222, mRNA (cDNA clone IMAGE:4123566), complete cds. [BC009297]	2.74E-008	4.87E-004	0.677	0.771	0.840	0.424	0.222	0.472	0.481	0.480	0.244	-0.029	-0.120	0.000	-0.417	-0.252	-0.243	-0.017	-0.204	-0.013	-0.193	0.000	0.164	-0.295	-0.181	-0.156	-0.425	-0.025	-0.106	-0.720
A_23_P87709	ENST00000240617	NM_024829	79887	FLJ22662	Homo sapiens hypothetical protein FLJ22662 (FLJ22662), mRNA [NM_024829]	3.11E-008	5.53E-004	-1381	-0.501	-0.953	-1556	-1516	-1161	-0.983	-1607	-0.352	0.278	0.176	0.568	0.440	-0.223	0.176	0.522	0.342	0.810	0.852	0.362	0.407	0.314	-0.935	-0.106	0.407	-0.355	0.350	0.604
A_23_P380266	--	--		FLJ23867	Homo sapiens cDNA FLJ23867 fis, clone LNG09729. [AK074447]	1.15E-008	2.05E-004	-1063	-1383	-0.907	0.000	-1000	-1054	-1063	-0.889	-1290	0.094	0.800	0.805	1140	0.337	0.689	-0.068	1002	0.549	0.422	0.113	-0.430	0.092	-0.090	-0.288	0.120	-0.687	-0.268	0.691
A_32_P83000	--	NM_207388	388387	FLJ31222	Homo sapiens FLJ31222 protein (FLJ31222), mRNA [NM_207388]	8.42E-012	1.50E-007	-3399	-3431	-1895	-2103	-1332	-2567	-2837	-2950	-2661	1250	0.168	1432	1652	0.979	0.562	0.034	0.615	-0.006	0.824	0.171	0.735	-0.034	-0.585	-0.076	-0.378	-1400	-0.449	-0.090
A_32_P27657	--	--	285696	FLJ34047	Homo sapiens cDNA FLJ34047 fis, clone FCBBF3000001. [AK091366]	4.87E-008	8.67E-004	-1758	-2903	-2240	-2345	-1367	-1716	-1090	0.000	-1782	-0.162	-0.518	0.409	-0.085	0.899	1233	-0.223	-0.457	-0.061	-0.142	1326	0.485	0.749	-0.178	0.514	1288	-0.037	0.480	0.556
A_32_P116058	ENST00000371844	NR_002800	266655	FLJ35348	Homo sapiens FLJ35348 (FLJ35348) on chromosome 9 [NR_002800]	1.19E-011	2.12E-007	0.902	0.726	0.614	0.391	0.256	0.523	0.463	0.761	0.569	-0.479	-0.547	-0.467	-1049	-0.801	-0.798	-0.288	-0.574	-0.637	-0.298	-0.404	-0.174	-0.005	-0.422	-0.249	-0.530	0.214	-0.201	-0.334
A_23_P406616	--	NM_175884	168455	FLJ36031	Homo sapiens hypothetical protein FLJ36031 (FLJ36031), mRNA [NM_175884]	2.66E-007	4.73E-003	-0.743	-1341	-0.942	-0.979	-0.445	-1068	-0.192	-0.528	-1265	-0.294	-0.092	0.502	0.459	0.421	1285	0.584	0.924	0.684	0.394	-0.611	-0.798	-0.118	0.132	-0.410	-0.030	0.130	0.056	0.047
A_23_P214603	ENST00000376389;ENST00000259846;ENST00000383382	NM_005803	10211	FLOT1	Homo sapiens flotillin 1 (FLOT1), mRNA [NM_005803]	6.85E-010	1.22E-005	-0.597	-1004	-0.968	-0.703	-0.261	-0.814	-0.385	-0.789	-0.937	-0.219	0.279	0.026	0.141	0.293	0.841	0.004	0.083	-0.085	-0.098	0.279	0.327	0.162	0.169	0.321	0.526	0.124	0.439	0.536
A_23_P55319	ENST00000335362	NM_004475	2319	FLOT2	Homo sapiens flotillin 2 (FLOT2), mRNA [NM_004475]	5.06E-007	9.01E-003	0.123	-0.875	-1023	-0.595	-0.300	-0.464	-0.339	-0.731	-1047	-0.022	-0.162	-0.207	-0.308	-0.275	0.696	-0.334	-0.388	-0.275	-0.710	0.793	0.495	0.287	0.683	0.288	0.750	0.089	0.718	0.291
A_24_P252996	ENST00000325101	NM_000804	2352	FOLR3	Homo sapiens folate receptor 3 (gamma) (FOLR3), mRNA [NM_000804]	5.41E-008	9.62E-004	-1631	-1317	-0.603	-1999	-0.755	-0.444	-1202	-1128	-1407	-0.281	0.460	0.392	-0.213	0.216	0.982	-0.067	0.937	-0.123	0.180	0.028	0.666	0.344	-0.320	-0.107	0.977	0.066	0.265	0.602
A_23_P38795	ENST00000304748	NM_002029	2357	FPR1	Homo sapiens formyl peptide receptor 1 (FPR1), mRNA [NM_002029]	2.06E-008	3.67E-004	0.066	-0.750	-0.429	-0.681	-0.602	-0.735	-0.383	-0.560	-0.518	0.363	0.383	0.654	0.383	0.454	0.203	-0.059	0.355	0.159	0.176	0.242	0.005	0.227	-0.383	0.110	-0.065	-0.204	0.073	0.054
A_23_P55649	ENST00000340023	NM_001462;NM_001005738	2358	FPRL1	Homo sapiens formyl peptide receptor-like 1 (FPRL1), transcript variant 1, mRNA [NM_001462]	3.53E-007	6.28E-003	-0.240	-1372	-1306	-0.971	-0.353	-0.805	-0.461	-0.523	-1087	0.425	-0.355	0.018	0.283	0.427	1029	0.331	0.947	0.397	0.388	0.049	-0.110	0.055	-0.297	0.258	0.209	-0.471	-0.110	0.313
A_23_P148175	ENST00000264546	--	23150	FRMD4B	Homo sapiens mRNA for KIAA1013 protein, partial cds. [AB023230]	2.48E-010	4.41E-006	-1078	-1205	-1360	-1412	-1399	-1783	-1958	-1683	-1813	0.254	0.769	0.498	1380	0.117	1228	-0.378	0.059	0.743	0.137	0.392	0.122	0.093	-0.021	-0.130	0.483	-0.944	0.040	0.649
A_23_P74609	ENST00000367029;ENST00000243444	NM_015714	50486	G0S2	Homo sapiens G0/G1switch 2 (G0S2), mRNA [NM_015714]	1.28E-008	2.28E-004	-1696	-3891	-3322	-1622	-1213	-2662	-3520	-2945	-3726	0.587	0.305	0.010	2321	0.567	2839	-0.349	0.736	-0.540	0.502	-0.467	-1361	-0.885	-0.965	-1499	-0.555	-1434	-1453	-1166
A_23_P23221	ENST00000370986;ENST00000370984	NM_001924	1647	GADD45A	Homo sapiens growth arrest and DNA-damage-inducible, alpha (GADD45A), mRNA [NM_001924]	2.00E-011	3.56E-007	-2012	-2706	-2684	-2265	-0.717	-2549	-1797	-2293	-2527	0.080	0.157	0.207	-0.261	0.404	0.834	-0.035	-0.083	0.758	-0.105	0.168	1112	-0.052	-0.104	0.468	1316	-0.335	1302	0.739
A_23_P149892	ENST00000374466;ENST00000307209	NM_018590	55454	GALNACT-2	Homo sapiens chondroitin sulfate GalNAcT-2 (GALNACT-2), mRNA [NM_018590]	2.27E-008	4.05E-004	-2108	-1314	-1798	-1547	-1505	-1343	-1551	-1608	-0.988	-0.029	0.093	0.647	0.569	0.083	0.207	0.378	0.580	1627	0.914	-0.290	0.594	0.157	-1657	-0.124	0.508	-0.684	0.772	0.390
A_23_P161269	ENST00000374466;ENST00000307209	NM_018590	55454	GALNACT-2	Homo sapiens chondroitin sulfate GalNAcT-2 (GALNACT-2), mRNA [NM_018590]	2.57E-008	4.57E-004	-1769	-1341	-1802	-1255	-1257	-1301	-1271	-1676	-1302	-0.066	0.441	0.493	0.656	0.069	0.439	0.430	0.426	1464	0.543	-0.069	0.646	0.321	-1652	-0.001	0.728	-0.805	0.788	0.002
A_23_P67847	ENST00000379467;ENST00000324589	NM_024572	79623	GALNT14	Homo sapiens UDP-N-acetyl-alpha-D-galactosamine:polypeptide N-acetylgalactosaminyltransferase 14 (GalNAc-T14) (GALNT14), mRNA [NM_024572]	2.14E-007	3.81E-003	-0.732	-1334	-1156	-1420	-0.360	-1350	-0.062	-0.672	-1971	-1155	-1424	-0.980	-1511	-0.644	0.929	-0.453	-0.244	-1096	-1761	1355	0.849	0.911	0.858	0.414	0.663	0.959	1325	0.246
A_23_P502035	ENST00000317898;ENST00000378842	NM_000155	2592	GALT	Homo sapiens galactose-1-phosphate uridylyltransferase (GALT), mRNA [NM_000155]	1.80E-007	3.20E-003	0.563	0.663	0.689	0.150	0.307	0.699	0.019	0.380	0.215	-0.050	-0.131	-0.177	-0.334	-0.528	-0.483	-0.326	-0.256	-0.473	-0.136	-0.097	0.147	0.056	-0.493	-0.582	-0.414	-0.135	-0.500	-0.286
A_23_P13899	ENST00000229239	NM_002046	2597	GAPDH	Homo sapiens glyceraldehyde-3-phosphate dehydrogenase (GAPDH), mRNA [NM_002046]	3.64E-007	6.48E-003	-0.482	-0.165	-0.519	-0.367	-0.517	-0.517	-0.460	-0.679	-0.552	0.061	0.740	0.121	0.373	-0.066	0.081	0.220	0.119	0.417	0.236	-0.170	0.713	0.164	-0.045	-0.170	-0.132	0.046	0.242	-0.027
A_23_P13899	ENST00000229239	NM_002046	2597	GAPDH	Homo sapiens glyceraldehyde-3-phosphate dehydrogenase (GAPDH), mRNA [NM_002046]	1.81E-007	3.23E-003	-0.537	-0.106	-0.491	-0.349	-0.441	-0.489	-0.426	-0.660	-0.465	0.033	0.667	0.095	0.369	-0.009	0.064	0.241	0.085	0.364	0.269	-0.155	0.620	0.189	-0.089	-0.017	-0.127	0.010	0.201	0.021
A_23_P13899	ENST00000229239	NM_002046	2597	GAPDH	Homo sapiens glyceraldehyde-3-phosphate dehydrogenase (GAPDH), mRNA [NM_002046]	3.38E-007	6.02E-003	-0.389	-0.275	-0.526	-0.325	-0.530	-0.503	-0.416	-0.638	-0.506	0.013	0.701	0.026	0.364	-0.050	0.131	0.276	0.117	0.456	0.251	-0.263	0.686	0.085	-0.068	-0.119	-0.082	0.067	0.245	0.013
A_23_P13899	ENST00000229239	NM_002046	2597	GAPDH	Homo sapiens glyceraldehyde-3-phosphate dehydrogenase (GAPDH), mRNA [NM_002046]	3.72E-007	6.62E-003	-0.407	-0.243	-0.529	-0.373	-0.468	-0.512	-0.479	-0.714	-0.535	0.046	0.729	0.114	0.360	-0.035	0.065	0.266	0.114	0.385	0.226	-0.229	0.764	0.065	-0.072	-0.105	-0.006	0.004	0.269	-0.038
A_23_P13899	ENST00000229239	NM_002046	2597	GAPDH	Homo sapiens glyceraldehyde-3-phosphate dehydrogenase (GAPDH), mRNA [NM_002046]	1.31E-007	2.34E-003	-0.549	-0.242	-0.479	-0.351	-0.483	-0.511	-0.377	-0.671	-0.430	0.008	0.715	0.118	0.425	0.001	0.118	0.288	0.006	0.385	0.290	-0.137	0.610	0.191	-0.194	-0.070	-0.108	-0.001	0.146	0.082
A_23_P13899	ENST00000229239	NM_002046	2597	GAPDH	Homo sapiens glyceraldehyde-3-phosphate dehydrogenase (GAPDH), mRNA [NM_002046]	1.48E-007	2.62E-003	-0.607	-0.221	-0.582	-0.488	-0.500	-0.689	-0.419	-0.604	-0.409	-0.111	0.795	0.156	0.313	0.057	0.162	0.345	0.072	0.460	0.316	-0.332	0.595	0.211	-0.187	0.038	-0.115	-0.008	0.224	0.065
A_23_P103496	ENST00000355754;ENST00000294673	NM_052941	115361	GBP4	Homo sapiens guanylate binding protein 4 (GBP4), mRNA [NM_052941]	5.07E-008	9.03E-004	0.865	1529	1693	1632	0.085	0.652	1032	0.679	0.415	-0.222	-0.835	-0.690	-0.383	-0.486	-1637	-0.281	-1141	-2511	-1440	-1216	-2410	-0.016	-1060	-1433	-2389	-0.966	-2417	-1558
A_24_P45446	ENST00000355754;ENST00000294673	NM_052941	115361	GBP4	Homo sapiens guanylate binding protein 4 (GBP4), mRNA [NM_052941]	1.18E-009	2.11E-005	0.889	1615	0.660	1740	0.342	0.319	0.829	0.404	0.654	0.013	-0.959	-0.683	-0.196	-0.597	-1084	-0.253	-0.848	-1350	-0.841	-0.851	-1378	-0.341	-1282	-1076	-1642	-0.662	-1372	-0.919
A_23_P28485	ENST00000233612	NM_012198	25801	GCA	Homo sapiens grancalcin, EF-hand calcium binding protein (GCA), mRNA [NM_012198]	3.12E-010	5.55E-006	-0.887	-1371	-1142	-1215	-0.761	-0.858	-0.398	-1046	-0.622	0.215	-0.442	0.469	0.006	0.123	0.784	0.305	0.028	0.399	0.173	0.329	0.296	0.404	-0.211	0.080	0.479	0.420	0.613	0.452
A_23_P103996	ENST00000263891	NM_002061	2730	GCLM	Homo sapiens glutamate-cysteine ligase, modifier subunit (GCLM), mRNA [NM_002061]	1.38E-009	2.45E-005	-0.816	-1384	-1456	-1115	-0.311	-1286	-0.899	-1231	-0.838	0.256	0.179	0.240	-0.022	0.052	0.687	0.102	0.171	0.734	0.404	-0.135	0.134	-0.026	0.559	-0.122	0.761	-0.113	0.926	0.332
A_23_P9232	ENST00000376730;ENST00000335150	NM_001490	2650	GCNT1	Homo sapiens glucosaminyl (N-acetyl) transferase 1, core 2 (beta-1,6-N-acetylglucosaminyltransferase) (GCNT1), mRNA [NM_001490]	1.45E-010	2.59E-006	-1133	-0.863	-0.800	-1224	-1097	-1388	-1374	-1263	-1113	0.672	0.339	1012	0.454	0.191	0.035	0.540	0.965	1325	0.949	-0.475	0.460	-0.630	-0.828	-0.051	-0.175	-0.903	0.117	-0.237
A_23_P66867	--	NM_015721	50628	GEMIN4	Homo sapiens gem (nuclear organelle) associated protein 4 (GEMIN4), mRNA [NM_015721]	9.86E-008	1.75E-003	0.404	0.540	0.341	0.195	0.043	0.158	0.481	0.566	0.368	-0.064	0.355	-0.219	-0.245	0.063	-0.105	0.067	-0.048	0.209	0.181	-0.430	-0.082	-0.530	-0.277	-0.253	-0.591	-0.328	-0.365	0.000
A_23_P120809	--	NM_080839;NM_005265;NM_013430;NM_001032365	91227	GGTL4	Homo sapiens gamma-glutamyltransferase-like 4 (GGTL4), transcript variant 2, mRNA [NM_080839]	2.30E-007	4.09E-003	-0.543	-0.639	-0.846	-0.442	-0.177	-0.151	-0.286	-0.821	-0.823	0.102	0.208	0.074	0.645	-0.015	0.692	0.371	0.218	0.686	0.463	-0.036	0.096	-0.462	-0.225	-0.328	0.112	0.038	0.052	0.244
A_23_P57199	ENST00000335694	NM_080920;NM_178311;NM_178312	92086	GGTLA4	Homo sapiens gamma-glutamyltransferase-like activity 4 (GGTLA4), transcript variant C, mRNA [NM_080920]	6.67E-009	1.19E-004	-0.858	-0.735	-0.690	-0.377	-0.619	-0.190	-0.736	-1304	-0.841	0.254	0.510	0.377	1103	0.110	0.366	0.096	0.151	0.694	0.669	-0.055	0.128	-0.276	0.244	-0.377	-0.055	-0.278	0.002	-0.113
A_24_P100387	ENST00000378948;ENST00000361378	NM_203391;NM_000167	2710	GK	Homo sapiens glycerol kinase (GK), transcript variant 1, mRNA [NM_203391]	5.34E-007	9.49E-003	-0.930	-1156	-1085	-0.759	-0.707	-0.966	-0.324	-1048	-0.894	-0.142	0.249	0.398	0.650	0.908	1005	-0.317	-0.300	0.178	-0.158	0.709	-0.087	0.700	-0.301	-0.127	0.476	-0.303	0.247	0.256
A_32_P19294	ENST00000281703	NM_144669	144423	GLT1D1	Homo sapiens glycosyltransferase 1 domain containing 1 (GLT1D1), mRNA [NM_144669]	2.08E-007	3.69E-003	-0.180	-0.794	-0.605	-0.729	-0.333	-0.213	-0.003	-0.581	-0.732	-0.215	0.071	-0.083	-0.156	-0.371	0.496	-0.046	-0.198	-0.077	-0.250	0.546	0.201	0.334	0.088	0.071	0.664	0.386	0.560	0.525
A_23_P209183	ENST00000252599;ENST00000379714	NM_024656	79709	GLT25D1	Homo sapiens glycosyltransferase 25 domain containing 1 (GLT25D1), mRNA [NM_024656]	5.89E-008	1.05E-003	-0.412	-0.157	-0.169	-0.256	-0.593	-0.305	-0.265	-0.483	-0.466	-0.476	0.124	-0.125	-0.097	-0.276	0.122	-0.136	-0.507	-0.102	-0.327	0.433	0.633	0.795	-0.024	0.034	0.458	0.404	0.451	0.328
A_24_P910297	ENST00000342583	NM_004486	2801	GOLGA2	Homo sapiens golgi autoantigen, golgin subfamily a, 2 (GOLGA2), mRNA [NM_004486]	3.67E-008	6.53E-004	-0.288	-0.309	-0.591	-0.292	-0.419	-0.308	-0.264	-0.045	-0.300	0.023	0.366	0.045	0.764	0.369	0.302	0.170	0.563	0.322	0.502	-0.202	-0.492	-0.363	-0.147	-0.093	-0.128	-0.331	0.155	-0.195
A_23_P106575	ENST00000245206	NM_002080	2806	GOT2	Homo sapiens glutamic-oxaloacetic transaminase 2, mitochondrial (aspartate aminotransferase 2) (GOT2), nuclear gene encoding mitochondrial protein, mRNA [NM_002080]	6.40E-009	1.14E-004	0.742	0.565	0.470	0.410	0.164	0.266	-0.055	0.593	0.588	-0.175	-0.030	-0.428	-0.467	-0.254	-0.531	-0.309	-0.500	-0.427	-0.317	-0.178	0.096	-0.046	-0.288	-0.259	-0.447	0.001	-0.339	-0.299
A_23_P206290	ENST00000340339	NM_153837	221188	GPR114	Homo sapiens G protein-coupled receptor 114 (GPR114), mRNA [NM_153837]	2.40E-009	4.27E-005	0.825	1136	0.624	0.508	-0.285	0.986	0.101	1773	1760	-0.667	-0.710	-0.499	-0.865	-0.634	-0.242	-0.743	-0.503	-1236	0.092	-1526	-2009	-0.977	-2015	-1246	-1494	-1116	-1698	-0.490
A_23_P128808	ENST00000329797	NM_013345	29933	GPR132	Homo sapiens G protein-coupled receptor 132 (GPR132), mRNA [NM_013345]	7.40E-008	1.32E-003	-0.489	-0.145	-0.605	-0.489	-0.979	-0.367	-0.363	-0.218	-0.177	0.015	0.178	0.368	0.329	0.291	0.537	0.441	0.633	0.422	0.653	-0.046	-0.367	-0.487	0.152	-0.225	-0.204	-0.494	-0.115	0.135
A_23_P167005	ENST00000355897	NM_014373	26996	GPR160	Homo sapiens G protein-coupled receptor 160 (GPR160), mRNA [NM_014373]	4.57E-007	8.13E-003	-1511	-2285	-2466	-2162	-0.544	-1668	-1297	-1540	-1639	0.536	-0.962	0.141	-0.695	-0.095	0.984	1025	0.898	1246	0.578	-0.274	0.283	-0.924	-0.898	0.245	1077	-0.123	0.936	0.459
A_23_P25155	ENST00000267015	NM_020370	53831	GPR84	Homo sapiens G protein-coupled receptor 84 (GPR84), mRNA [NM_020370]	4.05E-008	7.20E-004	-2888	-3090	0.000	-2494	-2005	-3808	-3446	-3645	-4287	0.642	0.871	1151	1124	1215	2046	-0.969	-0.149	1247	0.245	-0.320	-0.021	-0.648	0.798	-1223	-0.532	-1845	0.415	-0.123
A_23_P140760	ENST00000333493;ENST00000379683	NM_170776	222487	GPR97	Homo sapiens G protein-coupled receptor 97 (GPR97), mRNA [NM_170776]	2.40E-007	4.27E-003	-0.606	-2176	-2510	-0.816	-0.780	-1384	-1444	-1562	-1792	0.409	0.042	0.350	0.867	0.434	1070	-0.482	0.070	0.659	0.133	0.941	0.262	-0.095	-0.531	0.663	0.841	-1013	0.612	-0.113
A_23_P56339	ENST00000215567;ENST00000282462	NM_138501	9524	GPSN2	Homo sapiens glycoprotein, synaptic 2 (GPSN2), mRNA [NM_138501]	1.00E-007	1.78E-003	0.762	0.503	0.351	0.343	0.084	0.248	0.067	0.219	0.270	0.017	-0.182	-0.058	-0.266	-0.126	-0.150	-0.471	-0.388	-0.247	-0.191	-0.035	-0.280	-0.425	-0.019	-0.246	-0.152	-0.119	-0.257	-0.094
A_24_P235266	--	NM_001001555;NM_001001550;NM_005311;NM_001001549	2887	GRB10	Homo sapiens growth factor receptor-bound protein 10 (GRB10), transcript variant 4, mRNA [NM_001001555]	3.30E-007	5.87E-003	-2353	-2190	-2461	-2723	-1436	-2049	-1609	-1778	-1848	-2053	0.552	-0.803	-0.426	0.472	-0.718	0.110	-1403	1592	-0.090	0.614	1375	-0.321	-0.368	1225	0.763	-0.665	1701	0.763
A_23_P12884	ENST00000369108;ENST00000361993	NM_005308	2869	GRK5	Homo sapiens G protein-coupled receptor kinase 5 (GRK5), mRNA [NM_005308]	1.56E-007	2.77E-003	0.468	-0.067	-0.090	0.030	-0.281	-0.269	0.064	-0.032	-0.084	0.232	0.072	0.401	0.542	0.247	0.333	0.164	0.452	-0.007	0.697	-0.648	-0.813	-0.759	-0.227	-0.609	-0.130	-0.144	-0.590	-0.441
A_23_P3514	ENST00000262498	NM_013242	29105	GTL3	Homo sapiens gene trap locus 3 (mouse) (GTL3), mRNA [NM_013242]	1.48E-008	2.63E-004	0.555	0.394	0.226	0.221	0.398	0.395	0.352	0.548	0.170	-0.117	-0.374	-0.391	-0.369	-0.046	-0.115	-0.017	0.053	-0.569	-0.233	-0.247	-0.058	-0.269	-0.405	-0.118	-0.163	0.061	-0.475	-0.425
A_23_P113523	ENST00000326153	NM_012227	8225	GTPBP6	Homo sapiens GTP binding protein 6 (putative) (GTPBP6), mRNA [NM_012227]	2.19E-007	3.90E-003	0.515	0.733	0.613	0.366	0.104	0.251	0.337	0.409	0.509	-0.036	0.139	-0.176	-0.286	-0.608	-0.815	-0.160	-0.494	-0.306	-0.162	-0.161	0.005	-0.039	-0.470	-0.472	-0.573	0.082	-0.412	-0.508
A_23_P384517	ENST00000345003;ENST00000296048	NM_004130	2992	GYG1	Homo sapiens glycogenin 1 (GYG1), mRNA [NM_004130]	2.33E-010	4.15E-006	-2094	-2075	-2045	-2049	-1119	-2032	-1995	-2262	-1917	-0.275	0.081	-0.057	-0.435	0.638	1759	-0.247	-0.335	0.754	-0.352	0.157	0.701	-0.183	0.491	0.255	1012	-0.524	1218	0.787
A_23_P29422	ENST00000345003;ENST00000353986	NM_004130	2992	GYG1	Homo sapiens glycogenin 1 (GYG1), mRNA [NM_004130]	7.95E-009	1.41E-004	-1656	-1863	-2896	-1817	-0.862	-1926	-1545	-2185	-2197	-0.123	-0.538	-0.094	-0.434	0.587	1811	0.127	-0.349	0.882	-0.601	0.030	0.665	-0.427	0.232	0.462	1081	-0.113	1194	0.575
A_23_P208698	ENST00000323798;ENST00000263276	NM_002103	2997	GYS1	Homo sapiens glycogen synthase 1 (muscle) (GYS1), mRNA [NM_002103]	1.53E-007	2.72E-003	-0.460	-0.404	-0.337	-0.483	-0.287	-0.622	-0.790	-0.552	-0.765	0.237	0.864	1217	0.471	0.625	0.710	-0.160	-0.061	0.885	0.039	-0.604	-0.064	-0.173	-0.139	-0.340	-0.473	-0.760	-0.202	-0.519
A_23_P167227	ENST00000309522	NM_005327	3033	HADHSC	Homo sapiens L-3-hydroxyacyl-Coenzyme A dehydrogenase, short chain (HADHSC), nuclear gene encoding mitochondrial protein, mRNA [NM_005327]	2.12E-008	3.76E-004	0.736	0.621	0.676	0.309	0.121	0.269	0.196	0.545	0.575	0.070	-0.779	-0.300	-0.845	-0.380	-0.736	-0.291	-0.338	-0.478	-0.472	-0.240	0.015	-0.007	-0.350	-0.436	0.002	0.086	0.003	-0.483
A_23_P80398	ENST00000380768	NM_152299	29781	hCAP-H2	Homo sapiens kleisin beta (hCAP-H2), transcript variant 2, mRNA [NM_152299]	2.79E-008	4.96E-004	0.461	0.093	0.600	0.028	0.161	0.651	0.196	0.700	0.271	-0.227	0.235	-0.265	0.106	-0.049	0.076	-0.067	0.298	-0.181	0.260	-0.750	-0.779	-0.297	-0.130	-0.634	-0.980	-0.358	-0.835	-0.444
A_23_P210048	ENST00000345617	NM_006037	9759	HDAC4	Homo sapiens histone deacetylase 4 (HDAC4), mRNA [NM_006037]	1.32E-007	2.35E-003	-0.298	-0.440	-0.309	-0.502	-0.714	-0.254	-0.347	-0.649	-0.251	-0.088	-0.319	0.164	-0.473	-0.101	0.552	-0.289	-0.261	-0.646	-0.189	0.651	0.470	0.241	0.108	0.400	0.466	0.196	0.465	0.705
A_23_P19691	ENST00000058691;ENST00000367697;ENST00000367699	NM_014320	23593	HEBP2	Homo sapiens heme binding protein 2 (HEBP2), mRNA [NM_014320]	2.21E-009	3.93E-005	-0.845	-0.584	-0.100	-0.777	-0.651	-0.449	-0.546	-1192	-0.657	0.340	0.729	0.623	0.375	-0.012	0.292	0.395	0.026	0.168	0.147	0.306	0.180	0.028	0.258	0.022	0.081	-0.137	0.016	0.021
A_23_P93780	ENST00000354224	NM_001010931;NM_001010933	3082	HGF	Homo sapiens hepatocyte growth factor (hepapoietin A; scatter factor) (HGF), transcript variant 2, mRNA [NM_001010931]	1.14E-007	2.04E-003	-1276	-1132	-1077	-1098	-1241	-0.907	-1377	-1825	-1014	-0.347	1466	0.219	0.287	0.435	0.668	0.158	-0.818	1440	0.324	-0.320	0.264	-0.589	0.460	-0.100	0.399	-0.246	0.326	0.215
A_23_P335428	ENST00000265395	NM_152740	11112	HIBADH	Homo sapiens 3-hydroxyisobutyrate dehydrogenase (HIBADH), mRNA [NM_152740]	7.30E-008	1.30E-003	-0.023	0.735	0.357	0.453	0.355	0.437	0.195	0.539	0.651	-0.217	-0.617	-0.630	-0.731	-0.504	-0.893	-0.132	-0.211	-0.728	-0.275	-0.302	0.268	0.140	-0.514	-0.148	-0.215	0.271	-0.050	-0.094
A_24_P56388	ENST00000337138;ENST00000323441	NM_181054;NM_001530	3091	HIF1A	Homo sapiens hypoxia-inducible factor 1, alpha subunit (basic helix-loop-helix transcription factor) (HIF1A), transcript variant 2, mRNA [NM_181054]	7.47E-010	1.33E-005	-0.916	-1143	-1413	-1210	-0.847	-1501	-0.854	-0.707	-0.648	0.277	0.558	0.092	0.685	0.387	0.980	0.557	0.578	1082	0.912	-0.475	-0.691	-0.364	-0.580	-0.479	0.323	-0.710	0.200	0.469
A_24_P56388	ENST00000337138;ENST00000323441	NM_181054;NM_001530	3091	HIF1A	Homo sapiens hypoxia-inducible factor 1, alpha subunit (basic helix-loop-helix transcription factor) (HIF1A), transcript variant 2, mRNA [NM_181054]	2.91E-010	5.17E-006	-0.836	-1115	-1447	-1039	-0.859	-1320	-0.672	-0.656	-0.869	0.301	0.542	0.115	0.678	0.413	1012	0.630	0.681	0.919	0.815	-0.481	-0.577	-0.297	-0.483	-0.440	0.109	-0.896	0.261	0.458
A_24_P56388	ENST00000337138;ENST00000323441	NM_181054;NM_001530	3091	HIF1A	Homo sapiens hypoxia-inducible factor 1, alpha subunit (basic helix-loop-helix transcription factor) (HIF1A), transcript variant 2, mRNA [NM_181054]	1.32E-009	2.35E-005	-0.824	-1216	-1443	-0.923	-0.927	-1195	-0.858	-0.772	-0.687	0.309	0.468	-0.003	0.586	0.297	0.911	0.430	0.809	1067	0.950	-0.526	-0.436	-0.504	-0.344	-0.582	0.310	-0.756	0.415	0.347
A_24_P56388	ENST00000337138;ENST00000323441	NM_181054;NM_001530	3091	HIF1A	Homo sapiens hypoxia-inducible factor 1, alpha subunit (basic helix-loop-helix transcription factor) (HIF1A), transcript variant 2, mRNA [NM_181054]	2.58E-009	4.59E-005	-0.816	-1202	-1436	-0.899	-0.916	-1196	-0.851	-0.744	-0.700	0.286	0.435	-0.025	0.556	0.243	0.916	0.414	0.814	1080	0.934	-0.529	-0.381	-0.536	-0.249	-0.575	0.300	-0.733	0.445	0.368
A_24_P56388	ENST00000337138;ENST00000323441	NM_181054;NM_001530	3091	HIF1A	Homo sapiens hypoxia-inducible factor 1, alpha subunit (basic helix-loop-helix transcription factor) (HIF1A), transcript variant 2, mRNA [NM_181054]	9.35E-010	1.66E-005	-0.815	-1189	-1516	-1093	-0.937	-1236	-0.898	-0.754	-0.689	0.332	0.477	-0.003	0.619	0.343	0.942	0.567	0.757	1035	0.967	-0.528	-0.478	-0.572	-0.385	-0.597	0.342	-0.787	0.372	0.351
A_24_P56388	ENST00000337138;ENST00000323441	NM_181054;NM_001530	3091	HIF1A	Homo sapiens hypoxia-inducible factor 1, alpha subunit (basic helix-loop-helix transcription factor) (HIF1A), transcript variant 2, mRNA [NM_181054]	3.93E-010	7.00E-006	-0.837	-1192	-1534	-0.989	-0.917	-1261	-0.904	-0.760	-0.706	0.316	0.419	0.061	0.628	0.366	0.952	0.521	0.762	1050	0.949	-0.472	-0.462	-0.542	-0.338	-0.574	0.243	-0.748	0.360	0.359
A_24_P56388	ENST00000337138;ENST00000323441	NM_181054;NM_001530	3091	HIF1A	Homo sapiens hypoxia-inducible factor 1, alpha subunit (basic helix-loop-helix transcription factor) (HIF1A), transcript variant 2, mRNA [NM_181054]	8.95E-010	1.59E-005	-0.875	-1208	-1473	-0.997	-0.915	-1247	-0.784	-0.697	-0.740	0.286	0.466	0.034	0.610	0.345	0.935	0.515	0.711	1091	0.947	-0.545	-0.554	-0.451	-0.417	-0.527	0.248	-0.730	0.367	0.417
A_24_P56388	ENST00000337138;ENST00000323441	NM_181054;NM_001530	3091	HIF1A	Homo sapiens hypoxia-inducible factor 1, alpha subunit (basic helix-loop-helix transcription factor) (HIF1A), transcript variant 2, mRNA [NM_181054]	1.51E-009	2.70E-005	-0.872	-1294	-1550	-0.981	-0.911	-1199	-0.849	-0.716	-0.702	0.193	0.465	0.063	0.586	0.347	0.939	0.534	0.736	1138	0.880	-0.551	-0.491	-0.469	-0.364	-0.571	0.301	-0.735	0.365	0.432
A_24_P56388	ENST00000337138;ENST00000323441	NM_181054;NM_001530	3091	HIF1A	Homo sapiens hypoxia-inducible factor 1, alpha subunit (basic helix-loop-helix transcription factor) (HIF1A), transcript variant 2, mRNA [NM_181054]	1.54E-009	2.73E-005	-0.876	-1209	-1398	-0.948	-0.871	-1247	-0.795	-0.773	-0.638	0.191	0.466	0.061	0.560	0.304	0.945	0.531	0.659	1097	0.982	-0.591	-0.453	-0.374	-0.440	-0.524	0.285	-0.753	0.363	0.396
A_24_P56388	ENST00000337138;ENST00000323441	NM_181054;NM_001530	3091	HIF1A	Homo sapiens hypoxia-inducible factor 1, alpha subunit (basic helix-loop-helix transcription factor) (HIF1A), transcript variant 2, mRNA [NM_181054]	7.67E-010	1.36E-005	-0.858	-1151	-1432	-0.978	-0.901	-1179	-0.820	-0.801	-0.672	0.270	0.544	0.027	0.692	0.380	0.876	0.451	0.728	0.960	0.942	-0.492	-0.501	-0.442	-0.407	-0.525	0.298	-0.810	0.353	0.454
A_23_P169756	ENST00000263551	NM_022740	28996	HIPK2	Homo sapiens homeodomain interacting protein kinase 2 (HIPK2), mRNA [NM_022740]	5.30E-008	9.42E-004	-1098	-1215	-0.520	-1110	-1527	-0.798	-1323	-0.802	-0.777	0.188	1525	0.474	1882	0.123	0.240	0.115	0.290	0.962	0.752	-0.504	-0.119	-0.650	-0.323	-0.675	-0.609	-1696	-0.470	-0.340
A_24_P37962	ENST00000292432	NM_002115	3101	HK3	Homo sapiens hexokinase 3 (white cell) (HK3), nuclear gene encoding mitochondrial protein, mRNA [NM_002115]	4.16E-012	7.40E-008	-1368	-0.962	-1020	-1205	-1161	-1095	-1338	-1226	-1280	0.483	0.359	0.359	0.579	0.356	0.674	0.071	0.033	-0.050	0.551	0.724	0.874	0.464	-0.316	0.048	-0.044	-0.329	0.279	0.589
A_23_P213584	ENST00000292432	NM_002115	3101	HK3	Homo sapiens hexokinase 3 (white cell) (HK3), nuclear gene encoding mitochondrial protein, mRNA [NM_002115]	1.28E-009	2.28E-005	-1236	-0.779	-1266	-0.978	-1069	-0.921	-1366	-1369	-1415	0.556	0.184	0.364	0.652	0.298	0.634	0.010	0.030	0.003	0.471	0.807	0.987	0.431	-0.744	0.108	0.229	-0.513	0.424	0.360
A_23_P155765	ENST00000296503	NM_002129	3148	HMGB2	Homo sapiens high-mobility group box 2 (HMGB2), mRNA [NM_002129]	2.49E-011	4.43E-007	-2438	-1992	-0.653	-1791	-0.954	-1492	-2616	-1454	-1385	0.803	0.415	1123	0.941	0.662	0.381	0.515	0.826	0.495	1043	-0.397	0.087	-0.177	-0.731	0.276	-0.026	-0.592	-0.446	0.292
A_23_P109446	ENST00000334790;ENST00000339634	NM_022081;NM_152841	89781	HPS4	Homo sapiens Hermansky-Pudlak syndrome 4 (HPS4), transcript variant 1, mRNA [NM_022081]	3.35E-007	5.95E-003	0.520	0.718	0.470	0.312	0.214	0.415	0.150	0.499	0.405	-0.043	-0.034	-0.215	0.189	0.004	-0.577	-0.414	-0.347	-0.605	-0.292	-0.210	-0.028	0.076	-0.636	-0.349	-0.652	-0.042	-0.607	-0.454
A_23_P109442	ENST00000334790	NM_022081;NM_152841;NM_152843	89781	HPS4	Homo sapiens Hermansky-Pudlak syndrome 4 (HPS4), transcript variant 1, mRNA [NM_022081]	1.64E-009	2.91E-005	0.479	0.752	0.561	0.255	0.116	0.224	0.389	0.595	0.637	-0.090	-0.151	-0.359	-0.083	-0.313	-0.474	-0.245	-0.432	-0.561	0.077	-0.289	-0.174	-0.037	-0.453	-0.499	-0.575	-0.138	-0.400	-0.390
A_23_P169529	ENST00000310078;ENST00000373671	NM_004504	3267	HRB	Homo sapiens HIV-1 Rev binding protein (HRB), mRNA [NM_004504]	2.04E-013	3.63E-009	-1837	-1773	-1845	-1646	-1624	-1924	-1536	-2049	-1501	0.157	0.705	0.430	0.708	-0.070	0.490	0.178	0.205	1096	0.389	0.081	0.933	-0.330	0.192	0.001	0.792	-0.552	0.843	0.459
A_23_P47377	ENST00000278353	NM_016142	51144	HSD17B12	Homo sapiens hydroxysteroid (17-beta) dehydrogenase 12 (HSD17B12), mRNA [NM_016142]	2.07E-008	3.69E-004	-0.500	-0.406	-0.672	-0.800	-0.308	-0.707	-0.912	-0.646	-0.312	0.663	0.378	0.503	0.177	0.642	0.256	0.008	0.696	0.305	0.727	-0.224	0.231	-0.234	-0.357	0.003	0.157	-0.877	-0.152	0.022
A_23_P81973	ENST00000374662;ENST00000230236;ENST00000374658	NM_014234	7923	HSD17B8	Homo sapiens hydroxysteroid (17-beta) dehydrogenase 8 (HSD17B8), mRNA [NM_014234]	3.80E-007	6.76E-003	0.997	0.410	0.894	0.220	0.726	0.611	0.723	0.934	0.410	-0.003	-0.946	-0.226	-0.709	-0.027	-0.612	-0.280	-0.265	-1449	-0.221	-0.289	-0.345	-0.148	-0.145	-0.386	-1196	-0.072	0.000	-0.955
A_23_P151166	ENST00000356742	NM_032369;NM_001040107	84329	HVCN1	Homo sapiens hydrogen voltage-gated channel 1 (HVCN1), transcript variant 2, mRNA [NM_032369]	1.03E-007	1.83E-003	0.411	0.531	0.208	0.530	0.508	0.596	0.903	0.748	0.559	-0.452	-1444	-0.502	-0.936	-0.824	-1045	-0.108	-0.269	-1466	-0.087	-0.295	-0.200	0.033	-0.538	0.288	-0.223	0.253	-0.603	-0.140
A_23_P152655	--	NM_000873	3384	ICAM2	Homo sapiens intercellular adhesion molecule 2 (ICAM2), mRNA [NM_000873]	5.08E-007	9.03E-003	0.915	0.890	0.634	0.562	0.029	0.400	0.484	0.341	0.422	-0.178	0.036	-0.547	-0.056	-0.478	-0.929	-0.281	-0.680	-0.433	-0.559	-0.300	-0.589	-0.264	0.444	-0.721	-0.656	0.006	-0.807	-0.441
A_24_P103886	ENST00000381344;ENST00000263151	NM_004508	3422	IDI1	Homo sapiens isopentenyl-diphosphate delta isomerase 1 (IDI1), mRNA [NM_004508]	2.98E-009	5.31E-005	-2198	-1691	-1809	-1685	-1121	-1496	-1551	-1570	-1089	-0.158	-0.026	0.494	0.429	0.763	1411	-0.310	-0.546	0.864	0.176	0.322	1002	-0.093	-0.562	0.118	0.474	-0.490	0.708	0.844
A_23_P42257	ENST00000376379	NM_003897;NM_052815	8870	IER3	Homo sapiens immediate early response 3 (IER3), transcript variant short, mRNA [NM_003897]	1.96E-009	3.48E-005	-0.868	-1057	-1467	-0.530	-0.444	-1267	-0.830	-1199	-0.979	0.471	0.546	1287	0.324	0.373	1107	0.077	1068	0.324	0.242	-0.761	0.068	-0.238	-0.296	-0.741	0.016	-0.390	-0.050	0.068
A_23_P8281	ENST00000367739;ENST00000029439;ENST00000367735	NM_000416	3459	IFNGR1	Homo sapiens interferon gamma receptor 1 (IFNGR1), mRNA [NM_000416]	9.46E-009	1.68E-004	-1317	-0.948	-0.579	-1024	-0.863	-0.866	-0.937	-1008	-0.329	0.228	0.222	0.357	0.355	0.170	0.182	0.119	0.265	0.541	0.467	0.378	0.473	0.675	-0.808	0.095	0.324	-0.273	0.246	0.618
A_23_P406135	ENST00000379763;ENST00000260570	NM_015662	26160	IFT172	Homo sapiens intraflagellar transport 172 homolog (Chlamydomonas) (IFT172), mRNA [NM_015662]	1.74E-008	3.09E-004	0.380	0.804	0.450	0.583	-0.134	0.665	0.254	0.565	0.677	-0.198	-0.338	-0.466	-0.697	-0.830	-0.553	-0.247	-0.689	-1124	-0.456	-0.130	0.205	-0.189	0.328	-0.451	-0.302	-0.126	-0.185	-0.178
A_24_P783122	--	--	3588	IL10RB	Homo sapiens cDNA FLJ41728 fis, clone HLUNG2015617. [AK123722]	1.69E-007	3.01E-003	-1018	-2442	-0.776	-1255	-0.591	-1443	-0.460	-1632	-2386	-0.239	-0.063	0.295	0.064	0.330	0.772	0.397	-0.210	0.263	-0.520	0.051	-0.083	0.379	1552	0.106	0.587	0.718	0.505	0.098
A_24_P208567	ENST00000233957	NM_003855	8809	IL18R1	Homo sapiens interleukin 18 receptor 1 (IL18R1), mRNA [NM_003855]	1.72E-011	3.06E-007	-3816	-3491	-2793	-3126	-3239	-3447	-2505	-2844	-2728	-0.829	1052	0.837	1280	0.940	0.072	0.737	0.344	0.827	0.776	-0.015	0.705	-0.583	-1300	0.450	1019	-1952	0.089	1180
A_23_P39735	ENST00000233957	NM_003855	8809	IL18R1	Homo sapiens interleukin 18 receptor 1 (IL18R1), mRNA [NM_003855]	1.94E-009	3.45E-005	-3667	-3263	-4135	-3804	-3296	-3705	-2508	-3222	-2956	-0.776	0.350	0.803	0.815	0.978	0.718	0.844	0.560	1102	0.835	-0.163	1039	-1068	-3205	0.652	1338	-2058	0.358	0.820
A_23_P28334	ENST00000264260	NM_003853	8807	IL18RAP	Homo sapiens interleukin 18 receptor accessory protein (IL18RAP), mRNA [NM_003853]	3.27E-012	5.82E-008	-1484	-2706	-2314	-1668	-1918	-2202	-2154	-2083	-2356	0.660	0.360	0.722	1212	0.395	0.697	-0.111	0.260	0.719	0.437	0.831	0.441	0.202	-0.338	0.093	0.529	-1452	0.668	0.491
A_23_P79398	ENST00000332549	NM_004633;NM_173343	7850	IL1R2	Homo sapiens interleukin 1 receptor, type II (IL1R2), transcript variant 1, mRNA [NM_004633]	3.21E-011	5.71E-007	-2822	-3377	-2856	-2568	-2211	-2288	-2108	-2500	-2655	-0.685	1070	0.972	1009	0.817	0.061	0.307	0.225	1424	0.553	-0.382	1070	0.067	-0.847	-0.103	0.617	-1641	0.877	0.401
A_24_P63019	ENST00000332549	NM_004633;NM_173343	7850	IL1R2	Homo sapiens interleukin 1 receptor, type II (IL1R2), transcript variant 1, mRNA [NM_004633]	2.43E-009	4.33E-005	-3759	-4601	-4136	-3437	-2504	-2964	-2608	-3379	-3746	-1745	1222	0.878	0.658	0.577	-0.097	0.124	0.161	1948	0.246	-1066	1513	-0.544	-0.910	-0.520	1012	-2125	1366	0.378
A_23_P170857	ENST00000072516;ENST00000342550	NM_002182	3556	IL1RAP	Homo sapiens interleukin 1 receptor accessory protein (IL1RAP), transcript variant 1, mRNA [NM_002182]	3.88E-007	6.90E-003	-0.898	-1721	-1609	-0.784	-0.926	-0.448	-0.549	-1035	-0.608	-0.486	0.574	-0.083	0.844	0.689	0.811	0.152	0.516	1099	0.260	-0.138	-0.007	-0.144	0.025	0.010	0.309	-0.848	0.477	-0.067
A_24_P227927	ENST00000337929	NM_181078;NM_181079;NM_021798	50615	IL21R	Homo sapiens interleukin 21 receptor (IL21R), transcript variant 2, mRNA [NM_181078]	6.42E-008	1.14E-003	1088	1305	1221	1185	0.186	1018	0.439	0.713	0.767	-0.218	-0.315	-0.334	-0.137	-0.378	-0.496	-0.918	-0.992	-1669	-0.370	-0.980	0.000	-0.538	-0.645	-0.767	-1959	-0.551	-2307	-1293
A_24_P203000	ENST00000216223	NM_000878	3560	IL2RB	Homo sapiens interleukin 2 receptor, beta (IL2RB), mRNA [NM_000878]	5.30E-008	9.43E-004	1600	1455	0.205	0.921	-0.333	0.720	0.202	0.948	1381	0.214	-0.725	-0.120	-0.546	-0.205	0.166	-0.790	-1283	-1595	-0.617	-0.881	-1641	-1367	-2077	-1410	-1215	-0.744	-2196	-0.702
A_23_P15146	--	NM_001012631;NM_001012718;NM_004221;NM_001012632	9235	IL32	Homo sapiens interleukin 32 (IL32), transcript variant 1, mRNA [NM_001012631]	3.06E-007	5.44E-003	0.520	1497	1766	1382	-0.073	0.522	0.252	0.703	0.999	-0.788	-0.836	0.484	-0.352	-0.816	-1241	-1722	-1057	-2113	-0.766	-1080	-1152	-0.061	-0.617	-1298	-2033	-0.520	-1694	-1237
A_23_P129556	ENST00000170630	NM_000418	3566	IL4R	Homo sapiens interleukin 4 receptor (IL4R), transcript variant 1, mRNA [NM_000418]	8.46E-008	1.51E-003	-0.960	-0.721	-0.771	-1154	-1548	-1076	-0.466	-1323	-1024	0.140	0.483	0.508	0.672	0.177	1002	-0.210	-0.771	-0.022	-0.422	0.859	0.569	0.617	-0.159	-0.031	0.455	0.056	0.372	0.231
A_23_P33809	ENST00000314852	NM_018285	55272	IMP3	Homo sapiens IMP3, U3 small nucleolar ribonucleoprotein, homolog (yeast) (IMP3), mRNA [NM_018285]	4.81E-009	8.56E-005	0.742	0.594	1036	0.168	0.193	0.441	0.289	0.708	0.542	-0.222	-0.332	-0.256	-0.964	-0.447	-0.529	-0.220	-0.498	-0.732	-0.497	-0.305	-0.118	0.085	-0.282	-0.486	-0.532	0.044	-0.626	-0.278
A_24_P166042	ENST00000326739	NM_000884	3615	IMPDH2	Homo sapiens IMP (inosine monophosphate) dehydrogenase 2 (IMPDH2), mRNA [NM_000884]	1.29E-008	2.30E-004	0.495	0.437	0.714	0.310	0.590	0.569	0.601	0.694	0.112	-0.311	-0.346	-0.449	-0.760	-0.159	-0.847	-0.176	-0.190	-0.710	-0.468	-0.316	-0.159	0.129	-0.345	0.160	-0.834	-0.100	-0.331	-0.501
A_23_P112026	ENST00000253513	NM_002164	3620	INDO	Homo sapiens indoleamine-pyrrole 2,3 dioxygenase (INDO), mRNA [NM_002164]	5.65E-008	1.00E-003	1220	0.860	0.787	0.581	0.001	1203	0.544	2168	1243	0.214	0.000	-0.341	-0.510	-1702	0.184	-0.534	0.341	-2382	0.545	-2894	-2168	0.000	-1715	-2886	-2734	-2576	-4622	-2701
A_23_P18559	--	NM_003866	8821	INPP4B	Homo sapiens inositol polyphosphate-4-phosphatase, type II, 105kDa (INPP4B), mRNA [NM_003866]	4.08E-007	7.27E-003	0.593	1077	1535	0.676	-0.143	0.777	0.497	1136	1403	0.119	-1670	-0.528	-0.806	-0.773	-0.638	-1173	-0.622	-2232	-0.235	-0.640	-1330	0.206	-1902	-1127	-1755	-0.375	-1360	-0.767
A_23_P162300	ENST00000261233	NM_007199	11213	IRAK3	Homo sapiens interleukin-1 receptor-associated kinase 3 (IRAK3), mRNA [NM_007199]	1.87E-014	3.33E-010	-2460	-2430	-2168	-1887	-2422	-2153	-2152	-2771	-2143	-0.019	1117	1045	1335	0.393	0.089	0.009	0.406	1034	0.477	0.360	0.523	0.107	-0.409	-0.235	0.620	-0.814	0.387	0.514
A_32_P379467	--	NM_020851	57611	ISLR2	Homo sapiens immunoglobulin superfamily containing leucine-rich repeat 2 (ISLR2), mRNA [NM_020851]	1.95E-008	3.47E-004	-3272	-2682	-2586	-3303	-1914	-2448	-1779	-2458	-2939	-1332	-0.508	0.348	0.967	2129	1005	0.495	0.934	0.759	0.256	-0.915	1129	-0.293	0.000	0.595	1067	-2214	0.381	-0.237
A_23_P124108	--	NM_000632	3684	ITGAM	Homo sapiens integrin, alpha M (complement component 3 receptor 3 subunit) (ITGAM), mRNA [NM_000632]	1.18E-010	2.09E-006	-1168	-0.804	-0.730	-0.840	-0.616	-1226	-1104	-1035	-1238	0.445	0.207	0.668	0.605	0.681	0.185	0.127	0.224	0.454	0.290	0.169	0.465	0.648	-0.367	0.379	0.026	-0.643	0.296	0.151
A_23_P104193	--	NM_133376;NM_033668;NM_033669;NM_033667	3688	ITGB1	Homo sapiens integrin, beta 1 (fibronectin receptor, beta polypeptide, antigen CD29 includes MDF2, MSK12) (ITGB1), transcript variant 1E, mRNA [NM_133376]	5.43E-007	9.66E-003	0.278	0.971	0.414	0.252	0.155	0.080	-0.063	0.261	0.615	-0.313	-0.240	-0.358	-0.552	-0.304	-0.720	-0.257	-0.768	-0.456	-0.281	-0.020	-0.014	0.170	0.135	0.116	-0.323	0.104	-0.320	-0.027
A_24_P598836	--	--	3688	ITGB1	Homo sapiens full length insert cDNA clone ZD39G09. [AF086249]	1.07E-008	1.90E-004	0.395	0.827	0.388	0.361	0.057	0.267	0.053	0.176	0.494	-0.139	-0.317	-0.348	-0.563	-0.427	-0.714	-0.185	-0.746	-0.534	-0.399	0.069	0.148	-0.009	0.166	-0.022	-0.116	0.013	-0.259	0.031
A_23_P76529	ENST00000267082;ENST00000338737	NM_000889	3695	ITGB7	Homo sapiens integrin, beta 7 (ITGB7), mRNA [NM_000889]	1.34E-008	2.39E-004	1052	1439	0.827	0.716	-0.054	0.542	0.300	1290	1138	-0.111	-0.598	-0.483	-0.563	-0.676	-0.875	-0.856	-0.564	-1693	-0.226	-0.657	-1062	-0.183	-1372	-0.776	-1479	-0.424	-1788	-0.736
A_24_P202567	ENST00000263370	NM_025194	80271	ITPKC	Homo sapiens inositol 1,4,5-trisphosphate 3-kinase C (ITPKC), mRNA [NM_025194]	4.14E-007	7.36E-003	-0.738	-0.874	-1241	-1159	-1189	-1065	-0.980	-1001	-1250	-0.248	1409	-0.161	0.880	0.032	-0.341	0.409	0.157	1065	0.037	-0.071	0.642	0.086	-0.639	-0.123	0.590	-0.559	0.473	0.409
A_23_P137514	ENST00000367498;ENST00000341075	NM_016389;NM_006469	10625	IVNS1ABP	Homo sapiens influenza virus NS1A binding protein (IVNS1ABP), transcript variant 2, mRNA [NM_016389]	4.49E-010	7.98E-006	-1236	-1126	-1758	-1126	-0.734	-0.854	-1130	-0.900	-0.811	0.334	0.502	0.516	1127	0.306	1214	0.187	0.953	0.883	0.719	-0.288	-0.322	-0.727	-0.960	-0.401	0.420	-1034	-0.112	-0.015
A_23_P391506	ENST00000367498;ENST00000341075	NM_016389;NM_006469	10625	IVNS1ABP	Homo sapiens influenza virus NS1A binding protein (IVNS1ABP), transcript variant 2, mRNA [NM_016389]	6.03E-010	1.07E-005	-0.879	-1049	-1151	-0.885	-0.515	-0.729	-0.913	-0.777	-0.705	0.536	0.379	0.408	0.978	0.593	1045	0.182	0.446	0.549	0.625	-0.079	-0.117	-0.310	-1040	-0.275	0.455	-0.801	-0.029	-0.125
A_23_P392435	ENST00000379485	NM_152903	89890	KBTBD6	Homo sapiens kelch repeat and BTB (POZ) domain containing 6 (KBTBD6), mRNA [NM_152903]	3.39E-012	6.03E-008	-2020	-1805	-1508	-2171	-2217	-2284	-2010	-2213	-1585	0.708	1461	0.918	0.997	1016	0.348	0.965	0.776	2113	0.553	-1280	0.034	-1901	-1830	-1136	-0.450	-1245	-0.326	-1942
A_23_P25605	--	NM_032138	84078	KBTBD7	Homo sapiens kelch repeat and BTB (POZ) domain containing 7 (KBTBD7), mRNA [NM_032138]	4.48E-007	7.97E-003	-0.996	-1529	-0.759	-1321	-0.812	-0.334	-0.708	-1218	-0.491	0.013	-0.063	0.378	0.239	0.164	-0.082	0.584	0.643	1382	0.427	0.137	-0.198	-0.016	-0.576	0.012	0.578	-0.358	0.628	0.090
A_24_P941339	ENST00000337385	NM_000219	3753	KCNE1	Homo sapiens potassium voltage-gated channel, Isk-related family, member 1 (KCNE1), mRNA [NM_000219]	9.68E-009	1.72E-004	-1733	-1621	-1699	-1696	-1080	-1467	-1878	0.000	-1831	0.325	0.638	0.466	0.475	0.027	0.201	0.537	-0.333	-0.139	0.011	0.732	1537	0.117	0.495	0.132	1128	-0.446	0.505	-0.045
A_23_P361820	ENST00000227459;ENST00000377264;ENST00000377262	NM_015104	23130	KIAA0404	Homo sapiens hypothetical protein LOC23130 (KIAA0404), mRNA [NM_015104]	1.33E-007	2.36E-003	0.085	-0.701	-1075	-0.130	0.059	0.077	-0.805	-0.255	-0.804	0.339	0.358	0.318	1850	0.502	0.146	-0.052	1044	0.731	0.645	-0.620	-1432	-1098	-0.875	-0.408	-0.696	-1501	-1016	-1210
A_23_P117992	ENST00000262429	NM_014861	9914	KIAA0703	Homo sapiens KIAA0703 gene product (KIAA0703), mRNA [NM_014861]	5.54E-008	9.86E-004	-3089	-5607	-3891	-5973	-1205	-4354	-3284	-3168	-4759	1397	1935	1686	-0.394	1402	0.642	0.416	0.910	1586	0.821	0.100	-0.886	-0.666	-5602	-0.689	-2382	-2638	-0.653	-0.862
A_24_P325107	ENST00000369250;ENST00000281244	NM_020940	57700	KIAA1600	Homo sapiens KIAA1600 (KIAA1600), mRNA [NM_020940]	4.79E-007	8.52E-003	-0.269	-0.659	-0.573	-0.348	-0.525	-0.245	-0.354	-0.704	-0.537	-0.119	0.036	0.340	0.207	0.163	0.078	-0.025	-0.071	0.255	0.113	0.243	-0.260	0.640	0.207	0.166	0.386	-0.153	0.697	0.033
A_23_P154962	ENST00000357029	--	85376	KIAA1666	Homo sapiens KIAA1666 protein, mRNA (cDNA clone IMAGE:4827837), complete cds. [BC035246]	3.73E-008	6.64E-004	1011	0.996	0.865	0.840	0.017	0.206	0.150	0.722	0.215	-0.271	-0.297	-0.665	-1138	-0.613	-1196	-0.454	-1197	-1101	-0.692	0.242	0.328	-0.156	-0.351	-0.121	-0.395	-0.052	-0.409	-0.504
A_32_P38637	ENST00000255992;ENST00000319551	NM_032534	84626	KIAA1862	Homo sapiens KIAA1862 protein (KIAA1862), mRNA [NM_032534]	6.40E-008	1.14E-003	0.580	0.885	0.442	0.605	-0.099	0.386	0.618	0.595	0.442	-0.386	0.239	-0.474	-0.611	-0.913	-0.842	-0.354	-0.489	-0.863	-0.041	-0.387	0.053	-0.178	-0.115	-0.367	-0.412	-0.021	-0.293	-0.373
A_24_P109652	--	--	79834	KIAA2002	Homo sapiens mRNA for KIAA2002 protein. [AB082533]	5.41E-008	9.63E-004	-0.707	-0.625	-0.593	-0.421	-1043	-0.818	-1166	-0.875	-0.421	1026	0.138	0.592	0.755	0.301	0.248	-0.036	0.342	0.445	0.873	-0.019	0.170	-0.154	-0.001	-0.160	-0.468	-1034	0.109	0.208
A_24_P145066	ENST00000341829;ENST00000377083	NM_183416	23095	KIF1B	Homo sapiens kinesin family member 1B (KIF1B), transcript variant 2, mRNA [NM_183416]	2.42E-012	4.31E-008	-1558	-1960	-1496	-1493	-0.871	-1640	-1731	-1689	-1946	0.199	0.425	0.797	0.817	0.900	1496	-0.189	0.205	0.367	0.155	0.392	0.175	0.523	-0.245	0.193	0.221	-0.576	0.116	0.083
A_23_P201287	--	NM_015074	23095	KIF1B	Homo sapiens kinesin family member 1B (KIF1B), transcript variant 1, mRNA [NM_015074]	6.52E-008	1.16E-003	-1089	-1685	-0.798	-0.663	-0.450	-1486	-1568	-1076	-1455	0.213	-0.065	0.720	0.659	0.758	0.696	-0.574	0.276	0.019	-0.027	0.483	-0.029	0.686	0.365	0.475	0.195	-0.862	0.669	0.340
A_23_P54622	ENST00000160827	NM_007317	3835	KIF22	Homo sapiens kinesin family member 22 (KIF22), mRNA [NM_007317]	1.29E-012	2.30E-008	0.843	0.836	0.593	0.454	0.590	0.660	0.241	0.888	0.862	-0.290	-0.561	-0.633	-0.433	-0.088	-0.592	-0.564	-0.424	-0.432	-0.106	-0.506	-0.917	-0.523	-0.392	-0.336	-1150	-0.399	-0.570	-0.595
A_23_P86403	ENST00000302418;ENST00000356960	NM_004521	3799	KIF5B	Homo sapiens kinesin family member 5B (KIF5B), mRNA [NM_004521]	3.75E-008	6.66E-004	-0.815	-0.664	-0.592	-0.698	-0.186	-0.840	-0.617	0.000	-0.795	0.351	-0.078	0.178	-0.047	0.352	0.606	0.216	0.636	0.654	0.409	0.029	0.203	-0.106	0.188	0.279	0.569	-0.004	0.316	-0.091
A_24_P252739	ENST00000380960;ENST00000173785	NM_001008490	1316	KLF6	Homo sapiens Kruppel-like factor 6 (KLF6), transcript variant 1, mRNA [NM_001008490]	2.74E-008	4.88E-004	-1073	0.000	-0.863	-1242	-0.865	-0.760	-1131	-1273	-0.579	0.565	0.729	0.590	1299	0.376	0.250	0.034	1009	0.992	1091	0.198	-0.719	0.045	-0.828	-0.204	-0.830	-1122	-0.033	-0.136
A_23_P72503	ENST00000226725	NM_007246	11275	KLHL2	Homo sapiens kelch-like 2, Mayven (Drosophila) (KLHL2), mRNA [NM_007246]	1.20E-013	2.14E-009	-1882	-2301	-1524	-1813	-1491	-1839	-1237	-1830	-1285	0.090	-0.152	0.555	0.252	0.433	0.781	0.115	0.112	0.611	0.340	0.706	0.177	0.638	-0.205	0.126	0.777	-0.179	1025	0.664
A_24_P54808	ENST00000273963	NM_020803	57563	KLHL8	Homo sapiens kelch-like 8 (Drosophila) (KLHL8), mRNA [NM_020803]	1.18E-007	2.11E-003	-1242	-0.966	-0.558	-0.720	-1227	-1004	-0.878	-1326	-0.633	0.111	0.247	0.313	0.385	-0.476	-0.691	0.744	0.595	1053	0.425	-0.015	0.527	-0.091	0.029	0.024	0.191	-0.222	0.732	0.530
A_23_P33573	ENST00000309505	NM_057088	3850	KRT3	Homo sapiens keratin 3 (KRT3), mRNA [NM_057088]	2.37E-008	4.21E-004	-2199	-1782	-2622	-1271	-1669	-1509	-1164	-1717	-1333	-0.482	0.072	0.044	0.430	-0.177	-0.052	0.419	0.488	1558	1220	0.110	0.287	-0.406	-0.366	0.052	0.538	-0.933	1062	1112
A_23_P86012	ENST00000356082;ENST00000355160	NM_001017402;NM_000228	3914	LAMB3	Homo sapiens laminin, beta 3 (LAMB3), transcript variant 2, mRNA [NM_001017402]	5.27E-007	9.37E-003	-2278	-2414	-1776	-1408	-2119	-2561	-2734	0.000	0.000	0.319	1241	1201	1861	0.938	0.744	-0.453	0.382	1560	0.468	-0.091	-0.580	-0.350	0.325	-0.688	-0.134	-1654	-0.291	-0.789
A_23_P44105	--	NM_014387;NM_001014987;NM_001014988;NM_001014989	27040	LAT	Homo sapiens linker for activation of T cells (LAT), transcript variant 1, mRNA [NM_014387]	2.51E-009	4.47E-005	1131	1366	1030	0.658	-0.165	0.757	0.731	0.909	1240	0.145	-1458	-0.557	-0.794	-0.994	-0.679	-0.813	-0.819	-1518	-0.109	-0.578	-1413	-0.671	-0.773	-1240	-1453	-0.297	-1369	-0.696
A_23_P44112	--	NM_014387;NM_001014987;NM_001014988;NM_001014989	27040	LAT	Homo sapiens linker for activation of T cells (LAT), transcript variant 1, mRNA [NM_014387]	1.38E-007	2.45E-003	1159	0.737	0.766	0.440	0.023	0.406	0.891	0.872	0.673	-0.480	-1411	-0.811	-0.936	-0.989	-0.525	-0.529	-0.712	-0.789	-0.629	-0.975	-1060	-0.739	0.666	-0.938	-0.357	0.353	-0.161	-0.215
A_23_P60977	ENST00000354453;ENST00000360872	NM_014387	27040	LAT	Homo sapiens linker for activation of T cells (LAT), transcript variant 1, mRNA [NM_014387]	6.51E-008	1.16E-003	1129	0.563	0.836	0.462	0.326	0.673	0.919	0.873	0.668	-0.415	-1539	-0.767	-1051	-1032	-0.550	-0.412	-0.450	-0.527	-0.429	-0.907	0.000	-0.727	0.588	-0.747	-0.791	0.407	-0.150	-0.485
A_23_P103361	ENST00000336890;ENST00000373564	NM_005356	3932	LCK	Homo sapiens lymphocyte-specific protein tyrosine kinase (LCK), mRNA [NM_005356]	1.04E-008	1.85E-004	1251	1328	0.970	0.686	0.085	0.727	0.560	1081	1530	-0.077	-1194	-0.601	-0.951	-0.725	-0.741	-0.787	-0.872	-1943	0.008	-0.781	-1760	-0.609	-1916	-1166	-2251	-0.369	-1865	-0.536
A_23_P103361	ENST00000336890;ENST00000373564	NM_005356	3932	LCK	Homo sapiens lymphocyte-specific protein tyrosine kinase (LCK), mRNA [NM_005356]	8.02E-009	1.43E-004	1242	1294	0.966	0.641	0.129	0.674	0.523	1069	1508	-0.115	-1187	-0.559	-0.934	-0.715	-0.666	-0.782	-0.706	-1850	0.016	-0.858	-1693	-0.624	-1815	-1126	-2139	-0.316	-1718	-0.460
A_23_P103361	ENST00000336890;ENST00000373564	NM_005356	3932	LCK	Homo sapiens lymphocyte-specific protein tyrosine kinase (LCK), mRNA [NM_005356]	7.71E-009	1.37E-004	1182	1342	0.949	0.630	0.123	0.699	0.576	1072	1526	-0.141	-1174	-0.657	-1048	-0.710	-0.653	-0.785	-0.678	-1851	0.021	-0.852	-1653	-0.604	-1873	-1157	-2148	-0.292	-1706	-0.480
A_23_P103361	ENST00000336890;ENST00000373564	NM_005356	3932	LCK	Homo sapiens lymphocyte-specific protein tyrosine kinase (LCK), mRNA [NM_005356]	1.31E-008	2.33E-004	1230	1377	0.990	0.644	0.009	0.755	0.553	1067	1462	-0.119	-1230	-0.619	-0.954	-0.695	-0.738	-0.832	-0.680	-1857	-0.024	-0.805	-1709	-0.578	-1912	-1082	-2200	-0.321	-1758	-0.474
A_23_P103361	ENST00000336890;ENST00000373564	NM_005356	3932	LCK	Homo sapiens lymphocyte-specific protein tyrosine kinase (LCK), mRNA [NM_005356]	1.12E-008	1.99E-004	1222	1264	0.989	0.653	0.006	0.755	0.558	1060	1519	-0.117	-1161	-0.496	-0.950	-0.715	-0.726	-0.775	-0.740	-1853	-0.034	-0.828	-1692	-0.571	-1805	-1153	-2165	-0.317	-1729	-0.441
A_23_P103361	ENST00000336890;ENST00000373564	NM_005356	3932	LCK	Homo sapiens lymphocyte-specific protein tyrosine kinase (LCK), mRNA [NM_005356]	6.06E-009	1.08E-004	1290	1335	0.930	0.650	0.058	0.696	0.609	1079	1471	-0.077	-1196	-0.601	-0.895	-0.730	-0.709	-0.806	-0.676	-1872	-0.010	-0.811	-1672	-0.683	-1801	-1144	-2226	-0.351	-1717	-0.563
A_23_P103361	ENST00000336890;ENST00000373564	NM_005356	3932	LCK	Homo sapiens lymphocyte-specific protein tyrosine kinase (LCK), mRNA [NM_005356]	2.72E-009	4.84E-005	1200	1357	0.978	0.652	0.134	0.745	0.551	1026	1497	-0.161	-1130	-0.507	-0.952	-0.699	-0.717	-0.828	-0.684	-1841	-0.004	-0.860	-1640	-0.624	-1785	-1149	-2113	-0.377	-1674	-0.587
A_23_P103361	ENST00000336890;ENST00000373564	NM_005356	3932	LCK	Homo sapiens lymphocyte-specific protein tyrosine kinase (LCK), mRNA [NM_005356]	1.14E-008	2.02E-004	1221	1376	0.990	0.484	0.179	0.709	0.536	1037	1517	-0.169	-1151	-0.515	-0.923	-0.714	-0.718	-0.847	-0.673	-1874	-0.005	-0.831	-1821	-0.560	-1909	-1079	-2095	-0.303	-1747	-0.486
A_23_P103361	ENST00000336890;ENST00000373564	NM_005356	3932	LCK	Homo sapiens lymphocyte-specific protein tyrosine kinase (LCK), mRNA [NM_005356]	7.51E-009	1.34E-004	1241	1332	1028	0.630	0.189	0.626	0.634	1072	1429	-0.105	-1131	-0.502	-0.900	-0.673	-0.681	-0.779	-0.850	-1929	-0.088	-0.790	-1799	-0.554	-1897	-1076	-2148	-0.382	-1829	-0.478
A_23_P103361	ENST00000336890;ENST00000373564	NM_005356	3932	LCK	Homo sapiens lymphocyte-specific protein tyrosine kinase (LCK), mRNA [NM_005356]	3.92E-009	6.98E-005	1213	1295	0.945	0.747	0.107	0.748	0.548	1021	1508	-0.095	-1210	-0.595	-0.997	-0.758	-0.721	-0.883	-0.607	-1866	-0.010	-0.827	-1558	-0.668	-1625	-1182	-2202	-0.327	-1576	-0.533
A_23_P47565	ENST00000227157;ENST00000379412	NM_005566	3939	LDHA	Homo sapiens lactate dehydrogenase A (LDHA), mRNA [NM_005566]	9.84E-008	1.75E-003	-1357	-0.980	-0.866	-1143	-0.891	-1053	-1060	-1063	-1168	-0.102	0.830	0.143	0.297	0.797	1439	-0.023	-0.579	0.579	-0.492	0.032	0.932	-0.094	-0.139	-0.033	0.458	-0.057	0.262	0.056
A_32_P231391	ENST00000227157	NM_005566	3939	LDHA	Homo sapiens lactate dehydrogenase A (LDHA), mRNA [NM_005566]	4.18E-008	7.44E-004	-1261	-0.805	-1207	-1149	-0.887	-1050	-0.745	-1088	-0.850	-0.038	0.559	0.127	0.144	0.687	0.890	0.244	-0.451	0.996	-0.044	0.077	0.770	-0.374	-0.419	0.094	0.710	-0.245	0.644	0.144
A_23_P8452	ENST00000222725;ENST00000338732	NM_001040167	3955	LFNG	Homo sapiens lunatic fringe homolog (Drosophila) (LFNG), transcript variant 1, mRNA [NM_001040167]	5.44E-008	9.69E-004	0.797	1178	0.937	0.382	-0.390	0.919	0.438	1075	0.933	-0.839	-0.235	-0.843	-1317	-0.923	-1258	-0.560	-0.774	-1609	-0.671	-0.039	-0.314	-0.083	-0.273	-1116	-0.270	0.228	-1114	-0.411
A_23_P39116	ENST00000263274	NM_000234	3978	LIG1	Homo sapiens ligase I, DNA, ATP-dependent (LIG1), mRNA [NM_000234]	2.01E-008	3.58E-004	0.691	0.903	0.999	0.628	0.130	0.725	0.199	0.820	0.853	-0.091	-0.437	-0.406	-0.158	-0.050	-0.678	-0.817	-0.480	-1461	-0.228	-0.279	-0.592	-0.114	-0.926	-0.621	-1115	-0.346	-1056	-0.389
A_24_P370172	--	NM_181879;NM_181986;NM_181985;NM_021250	353514	LILRA5	Homo sapiens leukocyte immunoglobulin-like receptor, subfamily A (with TM domain), member 5 (LILRA5), transcript variant 3, mRNA [NM_181879]	1.76E-008	3.12E-004	-0.950	-1265	-0.726	-1014	-0.661	-2346	-0.538	-1939	-1492	-0.224	0.439	0.088	0.701	0.056	-0.586	0.359	-0.363	-0.401	-0.264	0.760	0.497	1163	0.677	0.555	-0.037	0.609	0.190	0.607
A_23_P107847	ENST00000301219;ENST00000346508	NM_181985;NM_021250	353514	LILRA5	Homo sapiens leukocyte immunoglobulin-like receptor, subfamily A (with TM domain), member 5 (LILRA5), transcript variant 2, mRNA [NM_181985]	1.16E-007	2.06E-003	-1057	-1372	-0.551	-0.921	-0.607	-2377	-0.590	-1879	-1578	-0.288	0.479	0.270	0.627	0.030	-0.665	0.417	-0.169	-0.336	-0.217	0.582	0.417	1261	0.860	0.564	-0.270	0.612	0.032	0.494
A_23_P99253	ENST00000261203	NM_004664	8825	LIN7A	Homo sapiens lin-7 homolog A (C. elegans) (LIN7A), mRNA [NM_004664]	3.23E-007	5.76E-003	-1076	-2365	-1722	-0.979	-0.062	-0.609	-0.615	-1107	-1598	-0.229	-0.150	-0.038	-0.517	0.327	0.826	0.274	0.036	-0.058	-0.345	0.141	0.024	0.143	1174	0.605	0.807	0.670	0.533	0.302
A_23_P131176	--	--		LOC151146	Homo sapiens cDNA FLJ11654 fis, clone HEMBA1004542. [AK021716]	1.84E-007	3.27E-003	-0.630	-1041	-0.876	-0.973	-0.635	-0.758	-0.662	-0.732	-0.839	0.236	-0.448	0.306	0.195	0.734	0.934	-0.203	0.003	0.314	0.232	0.774	0.068	0.105	-0.359	0.549	0.222	-0.454	0.303	0.512
A_24_P383330	--	XM_087499;XM_940836	152663	LOC152663	PREDICTED: Homo sapiens similar to 60S ribosomal protein L7a (LOC152663), mRNA [XM_087499]	2.47E-008	4.39E-004	0.430	0.351	0.522	0.196	0.242	0.318	0.366	0.454	0.324	0.003	-0.055	-0.023	-0.345	-0.157	-0.302	-0.013	-0.170	-0.329	-0.227	-0.480	0.091	-0.306	-0.460	-0.123	-0.444	0.146	-0.469	-0.556
A_24_P560519	--	--		LOC153346	Homo sapiens cDNA FLJ14284 fis, clone PLACE1005898. [AK024346]	3.76E-007	6.69E-003	0.090	1041	0.906	0.995	-0.352	0.468	0.431	0.277	0.804	-0.714	-0.869	-0.697	-1545	-1366	-2292	-0.203	-1811	-1812	-0.764	0.205	0.761	0.740	-0.646	0.277	-0.349	-0.203	0.034	-0.404
A_23_P142055	--	XM_943649	255809	LOC255809	PREDICTED: Homo sapiens hypothetical LOC255809, transcript variant 1 (LOC255809), mRNA [XM_172995]	2.16E-009	3.84E-005	-0.458	-0.567	-0.254	-0.405	-0.521	-0.324	-0.513	-0.887	-0.786	0.158	0.136	0.185	0.320	-0.235	0.163	0.182	0.366	0.185	0.486	0.162	0.087	0.299	0.485	-0.133	0.153	0.001	0.148	0.280
A_24_P298464	--	XM_374646;XM_069734;XM_937605		LOC392979	PREDICTED: Homo sapiens similar to ribosomal protein L18 (LOC392979), mRNA [XM_374646]	8.90E-008	1.58E-003	0.537	0.460	0.875	0.212	0.105	0.211	0.478	0.653	0.362	-0.104	0.158	-0.001	-0.334	-0.242	-0.607	-0.276	-0.373	-0.512	-0.276	-0.317	-0.134	-0.331	-0.349	-0.515	-0.579	0.211	-0.529	-0.482
A_23_P112251	ENST00000374294;ENST00000075085	NM_004125;NM_001017998	552891	LOC552891	Homo sapiens hypothetical protein LOC552891 (LOC552891), mRNA [NM_004125]	3.23E-007	5.74E-003	-0.900	-1770	-1101	-1051	-0.346	-0.611	-0.577	-0.748	-0.620	0.035	-0.560	-0.336	-0.807	-0.253	0.999	0.070	-0.276	0.163	-0.305	0.549	0.376	0.174	0.190	0.198	0.950	0.682	1037	0.474
A_32_P225905	--	--		LOC646652	PREDICTED: Homo sapiens similar to nuclear pore membrane protein 121 (LOC646652), mRNA [XM_929595]	4.54E-007	8.08E-003	-2269	-0.588	-1465	-0.744	-1827	-1613	-1176	-2898	-2071	-1002	0.473	-0.751	0.833	-0.664	-0.009	-0.798	-1426	-0.081	-0.682	0.985	1782	1249	-0.540	0.652	0.635	-0.187	1292	0.491
A_32_P157213	--	XM_940943	--	LOC653579	PREDICTED: Homo sapiens similar to polycythemia rubra vera 1 (LOC653579), mRNA [XM_928207]	1.90E-007	3.38E-003	-3879	-6983	-6355	-13545	-2835	-3957	-5262	-7548	-10844	-0.047	-0.579	-1058	-0.008	0.625	2116	-1797	-3669	0.070	-2132	2060	0.218	-1191	1302	0.061	2120	-0.721	0.928	-0.140
A_23_P50775	ENST00000246529	NM_024509	79414	LRFN3	Homo sapiens leucine rich repeat and fibronectin type III domain containing 3 (LRFN3), mRNA [NM_024509]	3.92E-008	6.97E-004	0.734	1542	1061	0.642	-0.274	0.426	0.702	1167	1255	-0.111	-0.815	-0.595	-0.801	-0.647	-0.953	-0.543	-0.443	-1190	0.232	-0.883	-1238	-0.635	-1244	-0.966	0.000	-0.219	-1328	-0.672
A_23_P109636	ENST00000383703	NM_015541	26018	LRIG1	Homo sapiens leucine-rich repeats and immunoglobulin-like domains 1 (LRIG1), mRNA [NM_015541]	8.96E-008	1.59E-003	0.237	1148	1028	0.193	0.281	0.345	0.196	0.992	0.905	-0.171	-0.337	-0.325	-0.311	0.147	-0.652	-0.725	-0.329	-0.873	0.073	-0.597	-0.685	-0.170	-1077	-0.525	-1265	-0.471	-0.753	-0.267
A_23_P153757	ENST00000252816	NM_012321	25804	LSM4	Homo sapiens LSM4 homolog, U6 small nuclear RNA associated (S. cerevisiae) (LSM4), mRNA [NM_012321]	2.66E-008	4.74E-004	0.732	0.636	0.923	0.322	0.038	0.630	0.213	0.510	0.423	-0.399	-0.034	-0.571	-0.650	-0.728	-0.813	-0.252	-0.545	-0.836	-0.595	-0.129	0.191	0.123	-0.060	-0.496	-0.435	0.233	-0.523	-0.410
A_23_P151791	ENST00000345363	NM_181657	1241	LTB4R	Homo sapiens leukotriene B4 receptor (LTB4R), mRNA [NM_181657]	1.02E-007	1.82E-003	-0.655	-0.659	-1306	-0.631	-0.341	-0.726	-0.839	-1147	-1253	0.547	0.316	0.210	0.584	-0.352	0.323	0.364	0.624	0.748	0.138	0.321	0.511	-0.258	-0.343	0.169	0.470	-0.506	0.579	-0.242
A_23_P141946	--	NM_003573;NM_001042544;NM_001042545	8425	LTBP4	Homo sapiens latent transforming growth factor beta binding protein 4 (LTBP4), transcript variant 2, mRNA [NM_003573]	4.18E-007	7.44E-003	0.784	0.783	0.635	0.459	-0.072	0.552	0.079	0.414	1045	0.148	-0.123	-0.181	-0.217	-0.711	-0.400	-0.968	-0.595	-0.726	0.025	-0.013	-0.554	-0.400	-0.470	-0.679	-0.612	-0.288	-0.682	-0.067
A_32_P120895	ENST00000267838	NM_153374	256586	LYSMD2	Homo sapiens LysM, putative peptidoglycan-binding, domain containing 2 (LYSMD2), mRNA [NM_153374]	6.69E-008	1.19E-003	0.910	1003	0.272	0.690	0.491	0.613	1330	0.682	0.586	-0.257	-1235	-0.748	-1690	-1070	-1176	0.248	-0.489	-1525	-0.857	-0.383	-0.761	-0.274	-0.723	-0.295	-0.542	0.522	-1113	-0.589
A_24_P334445	--	NM_001017405;NM_005882	10296	MAEA	Homo sapiens macrophage erythroblast attacher (MAEA), transcript variant 1, mRNA [NM_001017405]	2.20E-007	3.92E-003	-0.382	-0.753	-0.265	-0.599	-0.741	-0.226	-0.510	-0.578	-0.415	0.384	-0.057	0.658	0.610	0.026	0.252	0.002	0.423	0.261	0.430	0.278	-0.100	0.241	-0.431	-0.058	0.195	-0.363	-0.074	0.267
A_23_P390044	ENST00000357736	NM_002359;NM_032711	4097	MAFG	Homo sapiens v-maf musculoaponeurotic fibrosarcoma oncogene homolog G (avian) (MAFG), transcript variant 1, mRNA [NM_002359]	9.11E-012	1.62E-007	-0.815	-0.850	-0.919	-1025	-1012	-1215	-1073	-1391	-1622	0.831	0.735	0.758	0.859	0.265	0.629	-0.119	0.361	0.162	0.380	0.300	0.639	-0.004	-0.243	-0.231	0.229	-0.290	0.001	-0.071
A_23_P78209	ENST00000357736	NM_002359;NM_032711	4097	MAFG	Homo sapiens v-maf musculoaponeurotic fibrosarcoma oncogene homolog G (avian) (MAFG), transcript variant 1, mRNA [NM_002359]	5.92E-013	1.05E-008	-1324	-1308	-0.508	-1102	-1069	-1183	-1159	-1294	-1659	0.313	0.690	0.670	0.982	0.519	0.534	0.033	0.533	-0.104	0.485	0.003	0.269	0.225	0.472	-0.096	-0.081	-0.100	0.028	0.308
A_24_P391526	ENST00000375772	NM_001005333;NM_006986;NM_001005332	9500	MAGED1	Homo sapiens melanoma antigen family D, 1 (MAGED1), transcript variant 1, mRNA [NM_001005333]	1.14E-007	2.03E-003	0.790	0.589	0.974	0.563	0.398	0.420	-0.156	0.756	0.715	-0.058	-0.170	-0.062	-0.174	0.230	-0.322	-0.698	-0.635	-0.484	-0.174	-0.460	-0.380	-0.265	-0.894	-0.039	0.000	-0.492	-0.443	-0.669
A_24_P160263	--	NM_201222;NM_014599;NM_177433	10916	MAGED2	Homo sapiens melanoma antigen family D, 2 (MAGED2), transcript variant 3, mRNA [NM_201222]	5.00E-007	8.89E-003	0.789	0.604	-0.161	0.379	0.450	0.644	0.248	0.443	0.035	-0.391	-0.163	-0.706	-0.459	-0.584	-0.255	-0.202	-0.587	-0.199	-0.589	-0.329	0.034	-0.436	0.335	-0.134	-0.089	0.089	-0.097	-0.295
A_23_P103601	ENST00000307112;ENST00000263979	NM_020379	57134	MAN1C1	Homo sapiens mannosidase, alpha, class 1C, member 1 (MAN1C1), mRNA [NM_020379]	5.60E-008	9.96E-004	0.616	1165	0.951	0.511	0.122	0.596	0.632	0.837	0.645	-0.065	-0.739	-0.468	-0.847	-0.769	-1021	-0.268	-0.646	-1322	0.086	-0.537	0.005	0.033	-1232	-0.256	-0.994	-0.322	-0.908	-0.498
A_23_P207445	--	NM_002758	5608	MAP2K6	Homo sapiens mitogen-activated protein kinase kinase 6 (MAP2K6), mRNA [NM_002758]	1.94E-015	3.46E-011	-1832	-1173	-1370	-1741	-1218	-2053	-1287	-1864	-1546	0.428	0.408	0.485	0.213	-0.314	0.538	0.729	0.661	0.447	0.557	-0.030	0.494	0.367	0.184	0.160	0.562	0.002	0.601	0.492
A_23_P207319	ENST00000344686	NM_003954	9020	MAP3K14	Homo sapiens mitogen-activated protein kinase kinase kinase 14 (MAP3K14), mRNA [NM_003954]	1.97E-010	3.51E-006	0.731	0.508	0.651	0.442	0.009	0.862	0.551	0.549	0.460	-0.186	-0.350	-0.236	-0.551	-0.555	-0.531	-0.475	-0.530	-0.859	-0.292	-0.062	-0.124	-0.149	-0.529	-0.551	-0.405	0.090	-0.433	-0.324
A_23_P5002	ENST00000221409	NM_007181	11184	MAP4K1	Homo sapiens mitogen-activated protein kinase kinase kinase kinase 1 (MAP4K1), mRNA [NM_007181]	7.23E-008	1.29E-003	0.707	1126	0.859	0.803	-0.062	0.570	0.235	0.983	0.961	-0.181	-0.177	-0.195	-0.356	-0.681	-0.804	-0.824	-0.489	-1337	-0.143	-0.369	-0.405	-0.053	-0.753	-0.701	-1577	-0.487	-1253	-0.478
A_23_P108604	--	NM_145686;NM_145687;NM_004834	9448	MAP4K4	Homo sapiens mitogen-activated protein kinase kinase kinase kinase 4 (MAP4K4), transcript variant 2, mRNA [NM_145686]	8.08E-008	1.44E-003	-0.500	-0.666	-0.401	-0.179	-0.391	-0.702	-0.714	-0.778	-1030	0.331	0.836	0.770	0.737	-0.013	0.242	0.003	0.592	0.299	0.124	-0.067	-0.207	-0.133	0.417	-0.016	-0.335	-0.499	0.047	-0.071
A_23_P102192	--	NM_145686;NM_145687;NM_004834	9448	MAP4K4	Homo sapiens mitogen-activated protein kinase kinase kinase kinase 4 (MAP4K4), transcript variant 2, mRNA [NM_145686]	9.38E-008	1.67E-003	-0.336	-0.724	-1092	-0.294	-0.179	-0.582	-0.499	-0.496	-1290	0.501	-0.057	0.432	0.329	0.026	0.664	0.482	0.819	0.429	0.454	0.069	-0.253	-0.190	-0.272	0.203	-0.087	-0.462	0.087	0.010
A_24_P283288	--	NM_139013	1432	MAPK14	Homo sapiens mitogen-activated protein kinase 14 (MAPK14), transcript variant 3, mRNA [NM_139013]	1.10E-009	1.96E-005	-0.865	-0.924	-1972	-0.839	-0.942	-1157	-0.680	-1133	-1614	0.024	-0.177	-0.008	-0.354	0.004	0.788	0.066	0.383	0.351	-0.172	0.325	0.776	0.044	0.174	0.481	0.956	0.011	1036	0.372
A_24_P397566	--	NM_139013	1432	MAPK14	Homo sapiens mitogen-activated protein kinase 14 (MAPK14), transcript variant 3, mRNA [NM_139013]	1.23E-007	2.18E-003	-0.992	-1005	-2109	-0.772	-0.593	-1170	-0.613	-1264	-1614	-0.166	-0.401	-0.153	-0.486	-0.200	0.845	0.106	0.372	0.627	-0.054	0.183	0.561	-0.184	0.310	0.416	1046	0.025	1323	0.288
A_23_P426292	ENST00000229794	NM_001315;NM_139012;NM_139014	1432	MAPK14	Homo sapiens mitogen-activated protein kinase 14 (MAPK14), transcript variant 1, mRNA [NM_001315]	2.23E-011	3.96E-007	-1137	-1004	-1230	-1238	-1404	-1319	-0.920	-1359	-0.887	0.400	0.126	0.496	0.308	-0.296	0.800	-0.095	0.176	0.475	0.525	0.473	0.268	0.487	-0.143	-0.109	0.686	-0.373	0.753	0.638
A_23_P426292	ENST00000229794	NM_001315;NM_139012;NM_139014	1432	MAPK14	Homo sapiens mitogen-activated protein kinase 14 (MAPK14), transcript variant 1, mRNA [NM_001315]	5.92E-011	1.05E-006	-1064	-1002	-1171	-1226	-1375	-1356	-0.928	-1304	-0.815	0.324	0.152	0.486	0.269	-0.286	0.822	-0.080	0.073	0.420	0.561	0.395	0.258	0.497	-0.099	-0.137	0.660	-0.378	0.813	0.709
A_23_P426292	ENST00000229794	NM_001315;NM_139012;NM_139014	1432	MAPK14	Homo sapiens mitogen-activated protein kinase 14 (MAPK14), transcript variant 1, mRNA [NM_001315]	6.83E-011	1.21E-006	-1049	-0.988	-1193	-1246	-1407	-1343	-0.939	-1372	-0.865	0.337	0.127	0.496	0.225	-0.335	0.768	-0.058	0.152	0.464	0.533	0.455	0.260	0.476	-0.116	-0.147	0.689	-0.391	0.881	0.675
A_23_P426292	ENST00000229794	NM_001315;NM_139012;NM_139014	1432	MAPK14	Homo sapiens mitogen-activated protein kinase 14 (MAPK14), transcript variant 1, mRNA [NM_001315]	1.88E-011	3.35E-007	-1095	-0.982	-1144	-1256	-1412	-1324	-0.986	-1378	-0.843	0.394	0.159	0.415	0.293	-0.227	0.781	-0.086	0.114	0.465	0.516	0.437	0.319	0.438	-0.088	-0.094	0.652	-0.396	0.864	0.633
A_23_P426292	ENST00000229794	NM_001315;NM_139012;NM_139014	1432	MAPK14	Homo sapiens mitogen-activated protein kinase 14 (MAPK14), transcript variant 1, mRNA [NM_001315]	6.99E-011	1.24E-006	-1070	-1021	-1229	-1256	-1448	-1263	-0.920	-1252	-0.828	0.339	0.146	0.428	0.291	-0.293	0.784	-0.021	0.172	0.466	0.541	0.411	0.323	0.485	-0.116	-0.264	0.667	-0.395	0.843	0.664
A_23_P426292	ENST00000229794	NM_001315;NM_139012;NM_139014	1432	MAPK14	Homo sapiens mitogen-activated protein kinase 14 (MAPK14), transcript variant 1, mRNA [NM_001315]	7.85E-011	1.40E-006	-1126	-0.987	-1215	-1278	-1441	-1381	-0.949	-1276	-0.820	0.382	0.135	0.494	0.289	-0.336	0.843	-0.033	0.121	0.441	0.544	0.469	0.340	0.410	-0.139	-0.207	0.649	-0.389	0.858	0.632
A_23_P426292	ENST00000229794	NM_001315;NM_139012;NM_139014	1432	MAPK14	Homo sapiens mitogen-activated protein kinase 14 (MAPK14), transcript variant 1, mRNA [NM_001315]	1.33E-011	2.37E-007	-0.988	-1008	-1236	-1281	-1459	-1331	-0.996	-1304	-0.860	0.423	0.133	0.477	0.270	-0.268	0.765	-0.066	0.187	0.493	0.546	0.456	0.343	0.428	-0.111	-0.129	0.575	-0.337	0.852	0.590
A_23_P426292	ENST00000229794	NM_001315;NM_139012;NM_139014	1432	MAPK14	Homo sapiens mitogen-activated protein kinase 14 (MAPK14), transcript variant 1, mRNA [NM_001315]	1.45E-011	2.57E-007	-1050	-1040	-1254	-1293	-1450	-1338	-0.847	-1245	-0.865	0.379	0.211	0.352	0.274	-0.233	0.782	-0.063	0.112	0.466	0.519	0.477	0.218	0.477	-0.129	-0.107	0.668	-0.287	0.797	0.691
A_23_P426292	ENST00000229794	NM_001315;NM_139012;NM_139014	1432	MAPK14	Homo sapiens mitogen-activated protein kinase 14 (MAPK14), transcript variant 1, mRNA [NM_001315]	1.63E-011	2.90E-007	-1019	-0.935	-1191	-1292	-1357	-1219	-1003	-1292	-0.974	0.458	0.133	0.460	0.275	-0.255	0.771	-0.082	0.154	0.428	0.431	0.533	0.298	0.448	-0.151	-0.121	0.693	-0.357	0.802	0.631
A_23_P426292	ENST00000229794	NM_001315;NM_139012;NM_139014	1432	MAPK14	Homo sapiens mitogen-activated protein kinase 14 (MAPK14), transcript variant 1, mRNA [NM_001315]	3.06E-011	5.44E-007	-1124	-0.902	-1252	-1340	-1493	-1361	-0.809	-1293	-0.919	0.334	0.191	0.511	0.200	-0.238	0.867	0.077	0.119	0.466	0.453	0.371	0.256	0.537	-0.171	-0.051	0.615	-0.395	0.781	0.676
A_23_P330561	ENST00000333598	NM_174918	199675	MCEMP1	Homo sapiens mast cell-expressed membrane protein 1 (MCEMP1), mRNA [NM_174918]	4.31E-014	7.66E-010	-3182	-3833	-2606	-3360	-1813	-3269	-2658	-4047	-3149	-0.115	0.300	-0.151	-0.318	0.664	1486	-0.429	-0.850	-0.115	-0.759	1101	1070	0.460	0.524	0.439	1276	0.257	0.871	0.943
A_24_P312164	--	--	55972	MCFP	Homo sapiens mRNA; cDNA DKFZp564D0472 (from clone DKFZp564D0472) [AL110179]	3.94E-007	7.00E-003	-0.818	-0.793	-0.163	-0.718	-0.942	-0.616	-0.866	-0.405	-0.078	0.499	-0.310	0.294	0.281	-0.068	0.578	0.134	0.333	-0.037	0.306	0.450	0.094	-0.083	0.197	-0.184	0.460	-0.065	0.247	0.413
A_23_P71117	ENST00000341119	NM_018843	55972	MCFP	Homo sapiens mitochondrial carrier family protein (MCFP), mRNA [NM_018843]	1.64E-009	2.91E-005	-1242	-1106	-1513	-1367	-1129	-1134	-1068	-0.967	-1036	0.420	-0.518	0.278	-0.121	-0.015	0.914	0.455	0.877	0.774	0.608	0.236	0.217	-0.278	-0.061	-0.200	0.862	-0.323	0.868	0.091
A_23_P7873	ENST00000229854;ENST00000340349;ENST00000371074	NM_002388	4172	MCM3	Homo sapiens MCM3 minichromosome maintenance deficient 3 (S. cerevisiae) (MCM3), mRNA [NM_002388]	2.77E-007	4.92E-003	0.570	1016	1005	0.491	0.070	0.410	0.148	0.828	1110	-0.164	-0.307	-0.441	-0.563	0.033	-0.819	-0.498	-0.924	-1029	-0.024	-0.437	-0.189	-0.116	-1060	-0.403	-1474	-0.513	-0.836	-0.231
A_24_P212481	--	NM_024717;NM_001002796	79772	MCTP1	Homo sapiens multiple C2 domains, transmembrane 1 (MCTP1), transcript variant L, mRNA [NM_024717]	7.81E-010	1.39E-005	-0.775	-0.528	-0.718	-0.347	-0.695	-0.518	-0.430	-0.775	-1053	0.041	-0.066	0.087	0.022	-0.201	0.238	0.285	0.471	0.073	-0.127	0.442	0.481	0.114	-0.024	0.399	0.809	0.008	0.423	0.361
A_23_P65789	ENST00000357742	--	55784	MCTP2	Homo sapiens multiple C2 domains, transmembrane 2, mRNA (cDNA clone MGC:43948 IMAGE:5276211), complete cds. [BC041387]	7.38E-011	1.31E-006	-1490	-1931	-1464	-1435	-1185	-1524	-1123	-1743	-0.986	-0.440	0.281	0.102	-0.313	0.274	1038	-0.682	-0.278	-0.047	-0.012	0.971	0.250	0.876	0.214	0.395	0.676	-0.205	1022	1100
A_23_P353652	ENST00000346108	NM_005587	4205	MEF2A	Homo sapiens MADS box transcription enhancer factor 2, polypeptide A (myocyte enhancer factor 2A) (MEF2A), mRNA [NM_005587]	2.74E-007	4.87E-003	-0.627	-0.539	-0.638	-0.679	-1320	-0.992	-0.841	-1274	-0.825	-0.408	0.188	0.076	0.297	0.119	0.442	-0.452	-0.597	0.471	-0.851	0.967	0.588	0.860	0.642	0.116	0.275	-0.224	0.984	0.059
A_24_P112984	--	NM_016025	51108	METTL9	Homo sapiens methyltransferase like 9 (METTL9), mRNA [NM_016025]	4.51E-007	8.02E-003	-1230	-1337	-1215	-0.808	-0.260	-1100	-0.400	-1493	-1150	0.087	-0.037	0.247	-0.360	0.049	1029	0.287	-0.160	0.938	0.009	-0.327	0.163	-0.136	-0.199	0.285	0.825	0.327	0.993	0.336
A_23_P206347	ENST00000358154	NM_016025	51108	METTL9	Homo sapiens methyltransferase like 9 (METTL9), mRNA [NM_016025]	2.21E-007	3.93E-003	-0.959	-1307	-0.646	-0.652	-0.282	-0.883	-0.696	-1222	-1017	-0.044	-0.411	0.071	-0.371	0.205	0.853	0.043	-0.087	0.577	-0.158	-0.211	-0.094	0.235	0.474	0.247	0.924	0.406	1034	0.279
A_23_P103104	ENST00000356998;ENST00000215864	NM_002405	4242	MFNG	Homo sapiens manic fringe homolog (Drosophila) (MFNG), mRNA [NM_002405]	9.57E-008	1.70E-003	0.679	0.526	0.424	0.160	0.172	0.614	0.685	0.684	0.239	-0.230	-0.410	-0.318	-0.700	-0.535	-0.353	0.310	0.107	-0.702	-0.296	-0.433	-0.264	-0.250	-0.446	-0.471	-0.388	0.193	-0.527	-0.442
A_23_P42897	--	NM_004668;XM_936233	8972	MGAM	Homo sapiens maltase-glucoamylase (alpha-glucosidase) (MGAM), mRNA [NM_004668]	1.87E-007	3.32E-003	-1833	-2267	-2152	-1348	-0.746	-0.964	-1672	-1154	-1198	-0.168	-1390	0.242	0.376	0.125	-0.067	-0.229	0.619	0.095	0.717	0.712	0.512	0.586	-0.523	1222	0.669	-0.741	0.607	1254
A_24_P121631	ENST00000252797	NM_033410	92595	MGC13138	Homo sapiens hypothetical protein MGC13138 (MGC13138), mRNA [NM_033410]	1.40E-008	2.50E-004	0.328	0.621	0.442	0.012	-0.102	0.270	0.141	0.337	0.323	0.068	0.020	-0.083	0.170	0.211	-0.144	-0.062	0.101	0.029	0.120	-0.225	-0.207	-0.246	-0.469	-0.282	-0.660	-0.452	-0.594	-0.695
A_23_P136238	ENST00000355778	NM_053045	94107	MGC14327	Homo sapiens hypothetical protein MGC14327 (MGC14327), mRNA [NM_053045]	2.15E-007	3.82E-003	0.381	0.588	0.511	0.147	0.032	0.579	0.414	0.523	0.414	-0.208	-0.163	-0.084	-0.612	-0.569	-0.386	0.004	-0.328	-0.406	-0.313	-0.317	0.291	-0.142	-0.629	-0.347	-0.088	0.083	-0.441	-0.345
A_23_P351903	--	NM_174909	153339	MGC23909	Homo sapiens hypothetical protein MGC23909 (MGC23909), mRNA [NM_174909]	1.18E-007	2.09E-003	-0.825	-1116	-0.566	-0.800	0.039	-0.542	-0.734	-0.934	-1001	-0.018	0.463	0.379	-0.209	0.299	0.371	0.177	0.129	0.157	-0.120	0.141	0.691	-0.313	0.154	0.179	0.781	0.560	0.138	0.017
A_32_P81768	--	NM_174909	153339	MGC23909	Homo sapiens hypothetical protein MGC23909 (MGC23909), mRNA [NM_174909]	4.15E-008	7.38E-004	-0.968	-1649	-0.407	-0.913	-0.233	-0.604	-0.949	-0.999	-0.799	-0.241	0.319	0.176	-0.442	0.136	0.428	0.192	0.204	0.305	-0.144	-0.019	0.683	0.011	0.493	0.028	0.753	0.820	0.429	0.166
A_23_P8424	ENST00000317271;ENST00000379577	NM_024070	79037	MGC2463	Homo sapiens hypothetical protein LOC79037 (MGC2463), mRNA [NM_024070]	5.21E-010	9.26E-006	1267	0.693	0.816	0.987	-0.183	0.665	0.779	1013	1119	-0.221	-0.763	-0.314	-0.472	-0.725	-0.479	-0.441	-0.677	-1370	-0.382	-0.737	-1383	-0.722	-0.903	-1224	-1038	-0.112	-1420	-0.485
A_23_P157196	ENST00000354206	XM_499270	256355	MGC27348	Homo sapiens ribosomal protein S2 pseudogene, mRNA (cDNA clone MGC:27348 IMAGE:4671259), complete cds. [BC026177]	3.23E-007	5.75E-003	0.246	0.459	0.523	0.279	0.075	0.343	0.414	0.516	0.647	-0.267	0.253	-0.303	-0.696	-0.405	-0.662	0.052	-0.620	-0.241	-0.060	-0.468	0.032	-0.223	-0.181	-0.193	-0.384	-0.095	-0.077	-0.325
A_23_P157038	ENST00000262932	NM_152755	245812	MGC40499	Homo sapiens PRotein Associated with Tlr4 (MGC40499), mRNA [NM_152755]	4.47E-008	7.96E-004	0.332	0.699	0.630	0.703	0.532	0.561	0.284	0.670	0.242	-0.029	-0.124	-0.497	-0.444	-0.509	-0.522	-0.360	-0.170	-1305	-0.442	0.000	0.216	0.003	-0.269	-0.022	-0.312	0.196	-0.394	-0.335
A_32_P98683	--	--	4302	MLLT6	Homo sapiens mRNA; cDNA DKFZp686J1719 (from clone DKFZp686J1719). [AL832481]	2.09E-007	3.71E-003	0.649	1121	0.340	0.483	-0.139	0.716	0.162	0.890	0.865	0.167	-0.368	-0.201	0.143	-0.066	0.023	-0.609	0.118	-1155	0.153	-0.412	-0.850	-0.269	-1433	-0.966	-1456	-0.673	-1397	-0.486
A_32_P718498	ENST00000325718;ENST00000358312	NM_005937	4302	MLLT6	Homo sapiens myeloid/lymphoid or mixed-lineage leukemia (trithorax homolog, Drosophila); translocated to, 6 (MLLT6), mRNA [NM_005937]	8.02E-008	1.43E-003	0.629	0.933	0.451	0.379	0.073	0.357	0.501	0.855	0.495	0.187	-0.329	-0.388	0.055	0.074	0.314	-0.164	0.298	0.000	-0.156	-0.260	-0.743	-0.217	-1219	-0.531	-1174	-0.389	-1385	-0.229
A_23_P339554	ENST00000354817;ENST00000358833	NM_032228	84188	MLSTD2	Homo sapiens male sterility domain containing 2 (MLSTD2), mRNA [NM_032228]	4.42E-007	7.86E-003	-0.898	-1362	-1724	-1237	-0.057	-1032	-0.753	-1131	-1218	0.412	-0.949	0.088	-0.195	-0.009	0.643	0.451	0.921	0.691	0.610	-0.028	0.136	-0.108	-0.275	0.600	0.662	0.213	0.588	0.113
A_23_P40174	ENST00000372330;ENST00000216953	NM_004994	4318	MMP9	Homo sapiens matrix metallopeptidase 9 (gelatinase B, 92kDa gelatinase, 92kDa type IV collagenase) (MMP9), mRNA [NM_004994]	7.47E-011	1.33E-006	-1832	-3439	-1594	-1454	-0.939	-1864	-2273	-1935	-3176	0.671	0.595	0.997	0.759	0.531	0.611	0.200	0.311	0.516	0.611	0.297	0.337	0.409	0.620	-0.082	0.180	-1156	0.462	0.247
A_23_P40174	ENST00000372330;ENST00000216953	NM_004994	4318	MMP9	Homo sapiens matrix metallopeptidase 9 (gelatinase B, 92kDa gelatinase, 92kDa type IV collagenase) (MMP9), mRNA [NM_004994]	2.28E-011	4.05E-007	-1785	-3417	-1750	-1398	-0.949	-1927	-2327	-1930	-3149	0.674	0.526	0.884	0.715	0.526	0.741	0.291	0.381	0.590	0.664	0.280	0.396	0.341	0.590	-0.068	0.023	-1016	0.526	0.176
A_23_P40174	ENST00000372330;ENST00000216953	NM_004994	4318	MMP9	Homo sapiens matrix metallopeptidase 9 (gelatinase B, 92kDa gelatinase, 92kDa type IV collagenase) (MMP9), mRNA [NM_004994]	3.05E-011	5.43E-007	-1768	-3456	-1724	-1404	-1007	-1829	-2282	-1878	-3134	0.764	0.430	0.875	0.852	0.465	0.465	0.185	0.430	0.573	0.630	0.430	0.210	0.378	0.783	-0.034	0.078	-0.904	0.488	0.145
A_23_P40174	ENST00000372330;ENST00000216953	NM_004994	4318	MMP9	Homo sapiens matrix metallopeptidase 9 (gelatinase B, 92kDa gelatinase, 92kDa type IV collagenase) (MMP9), mRNA [NM_004994]	1.06E-011	1.89E-007	-1891	-3368	-1718	-1422	-1011	-1926	-2231	-1889	-3181	0.600	0.371	0.792	0.743	0.458	0.714	0.330	0.371	0.689	0.672	0.294	0.152	0.341	0.672	-0.025	0.198	-0.909	0.588	0.330
A_23_P40174	ENST00000372330;ENST00000216953	NM_004994	4318	MMP9	Homo sapiens matrix metallopeptidase 9 (gelatinase B, 92kDa gelatinase, 92kDa type IV collagenase) (MMP9), mRNA [NM_004994]	4.33E-011	7.70E-007	-1732	-3163	-1560	-1247	-0.843	-1749	-2062	-1716	-2949	0.620	0.378	0.751	0.751	0.481	0.505	0.312	0.425	0.654	0.695	0.303	0.267	0.389	0.654	0.050	0.119	-0.975	0.445	0.256
A_23_P40174	ENST00000372330;ENST00000216953	NM_004994	4318	MMP9	Homo sapiens matrix metallopeptidase 9 (gelatinase B, 92kDa gelatinase, 92kDa type IV collagenase) (MMP9), mRNA [NM_004994]	2.55E-010	4.53E-006	-1665	-3212	-1406	-1204	-0.767	-1701	-2045	-1757	-2991	0.531	0.531	0.891	0.784	0.504	0.456	0.199	0.298	0.467	0.642	0.218	0.298	0.497	0.726	0.077	0.146	-0.990	0.364	0.287
A_23_P40174	ENST00000372330;ENST00000216953	NM_004994	4318	MMP9	Homo sapiens matrix metallopeptidase 9 (gelatinase B, 92kDa gelatinase, 92kDa type IV collagenase) (MMP9), mRNA [NM_004994]	2.81E-010	5.00E-006	-1622	-3172	-1411	-1167	-0.725	-1683	-2015	-1700	-2922	0.493	0.493	0.862	0.810	0.479	0.443	0.203	0.291	0.493	0.641	0.212	0.299	0.516	0.726	0.082	0.151	-0.946	0.385	0.254
A_23_P40174	ENST00000372330;ENST00000216953	NM_004994	4318	MMP9	Homo sapiens matrix metallopeptidase 9 (gelatinase B, 92kDa gelatinase, 92kDa type IV collagenase) (MMP9), mRNA [NM_004994]	2.42E-010	4.30E-006	-1566	-3131	-1403	-1082	-0.736	-1572	-2028	-1662	-2838	0.436	0.514	0.797	0.850	0.456	0.407	0.184	0.347	0.422	0.640	0.230	0.314	0.563	0.743	0.114	0.004	-0.781	0.370	0.274
A_23_P40174	ENST00000372330;ENST00000216953	NM_004994	4318	MMP9	Homo sapiens matrix metallopeptidase 9 (gelatinase B, 92kDa gelatinase, 92kDa type IV collagenase) (MMP9), mRNA [NM_004994]	4.81E-010	8.56E-006	-1557	-3129	-1355	-1033	-0.733	-1529	-2007	-1649	-2806	0.489	0.502	0.772	0.853	0.441	0.441	0.151	0.354	0.389	0.582	0.256	0.312	0.558	0.794	0.116	-0.033	-0.839	0.380	0.266
A_23_P40174	ENST00000372330;ENST00000216953	NM_004994	4318	MMP9	Homo sapiens matrix metallopeptidase 9 (gelatinase B, 92kDa gelatinase, 92kDa type IV collagenase) (MMP9), mRNA [NM_004994]	3.63E-010	6.46E-006	-1490	-3112	-1382	-1066	-0.661	-1540	-1944	-1571	-2796	0.412	0.461	0.753	0.777	0.461	0.520	0.242	0.347	0.379	0.603	0.217	0.332	0.567	0.789	0.056	-0.028	-0.695	0.332	0.302
A_24_P100234	ENST00000215862	NM_014941	22880	MORC2	Homo sapiens MORC family CW-type zinc finger 2 (MORC2), mRNA [NM_014941]	5.88E-009	1.05E-004	0.785	0.472	0.737	0.506	0.470	0.495	0.544	0.650	0.369	0.033	-0.672	0.000	-0.484	-0.036	-0.215	-0.215	-0.425	-0.763	-0.157	-0.216	-0.128	-0.373	-0.664	-0.015	-0.697	0.144	-0.307	-0.524
A_23_P155027	ENST00000215862	NM_014941	22880	MORC2	Homo sapiens MORC family CW-type zinc finger 2 (MORC2), mRNA [NM_014941]	2.74E-008	4.88E-004	0.538	0.865	1139	0.448	-0.099	0.389	0.442	0.568	0.781	-0.127	-0.570	-0.279	-0.330	-0.444	-0.764	-0.499	-0.626	-0.736	0.045	-0.263	-0.269	-0.065	-0.707	-0.525	-1029	-0.199	-0.477	-0.268
A_24_P233995	ENST00000366910;ENST00000366909	NM_022746	64757	MOSC1	Homo sapiens MOCO sulphurase C-terminal domain containing 1 (MOSC1), mRNA [NM_022746]	7.68E-008	1.37E-003	-1720	-1314	-0.830	-1299	-1016	-1006	-1792	-1750	-1184	0.542	-0.340	0.968	0.329	-0.249	0.026	0.088	0.971	0.007	1053	0.189	0.852	0.411	-0.791	0.549	0.403	-0.898	0.020	0.764
A_24_P201491	ENST00000279242	NM_004927	740	MRPL49	Homo sapiens mitochondrial ribosomal protein L49 (MRPL49), nuclear gene encoding mitochondrial protein, mRNA [NM_004927]	1.36E-008	2.42E-004	0.436	0.365	0.211	0.300	0.174	0.426	0.312	0.521	0.552	-0.161	-0.347	-0.349	-0.232	-0.426	-0.219	-0.001	0.147	-0.093	0.070	-0.554	-0.319	-0.252	-0.141	-0.599	-0.456	0.086	-0.354	-0.182
A_23_P133332	ENST00000380651;ENST00000261413	NM_015084	23107	MRPS27	Homo sapiens mitochondrial ribosomal protein S27 (MRPS27), nuclear gene encoding mitochondrial protein, mRNA [NM_015084]	4.47E-007	7.95E-003	0.272	0.309	0.789	0.040	0.318	0.222	0.352	0.683	0.529	-0.176	-0.339	-0.148	-0.569	-0.042	-0.586	-0.143	-0.346	-0.400	-0.317	-0.413	0.047	0.034	-0.624	-0.210	-0.443	0.236	-0.295	-0.204
A_23_P75769	ENST00000337908;ENST00000355131	NM_024021;NM_148975	51338	MS4A4A	Homo sapiens membrane-spanning 4-domains, subfamily A, member 4 (MS4A4A), transcript variant 1, mRNA [NM_024021]	1.61E-008	2.86E-004	-2245	-1598	-1235	-2071	-1156	-2062	-2721	-3555	-2094	-0.551	1574	0.477	-0.014	-0.566	-0.234	-0.924	-1247	0.586	-0.429	0.549	1674	0.993	0.208	0.449	1031	-0.235	0.098	0.807
A_23_P217778	ENST00000312196	NM_078629;NM_078630;NM_006800	10943	MSL3L1	Homo sapiens male-specific lethal 3-like 1 (Drosophila) (MSL3L1), transcript variant 1, mRNA [NM_078629]	2.70E-011	4.81E-007	-1450	-1215	-0.696	-1428	-1208	-1038	-0.836	-1513	-0.746	-0.062	-0.096	0.402	0.356	0.111	0.708	0.037	-0.182	0.441	0.267	0.447	0.237	0.594	-0.146	0.183	0.717	-0.050	0.765	0.776
A_23_P61426	ENST00000382490	NM_012331	4482	MSRA	Homo sapiens methionine sulfoxide reductase A (MSRA), mRNA [NM_012331]	9.51E-008	1.69E-003	0.010	-1011	-1263	-0.651	-0.312	-0.704	-0.748	-0.884	-1236	0.889	0.146	0.045	0.296	0.417	1249	0.550	0.597	0.632	0.420	-0.149	-0.368	-0.900	0.299	-0.077	-0.091	-0.488	-0.320	-0.279
A_24_P202978	ENST00000323630	NM_021090;NM_153050;NM_153051	8897	MTMR3	Homo sapiens myotubularin related protein 3 (MTMR3), transcript variant 3, mRNA [NM_021090]	1.48E-008	2.64E-004	-0.618	-0.788	-0.931	-0.679	-0.230	-0.696	-0.719	-0.794	-1143	0.305	0.202	0.622	0.695	0.385	0.139	0.210	0.426	0.333	0.511	0.169	0.026	0.310	-0.264	0.591	-0.182	-0.781	-0.105	0.337
A_24_P419211	ENST00000266939;ENST00000319298	NM_004685	9107	MTMR6	Homo sapiens myotubularin related protein 6 (MTMR6), mRNA [NM_004685]	7.37E-009	1.31E-004	-0.558	-0.826	-0.382	-0.834	-0.462	-0.550	-0.718	-0.769	-0.395	0.233	0.098	0.174	0.106	0.053	0.367	0.358	0.585	0.583	0.541	0.048	-0.493	0.206	-0.101	0.098	0.389	-0.290	0.407	0.262
A_23_P124559	ENST00000303165	NM_031300	83463	MXD3	Homo sapiens MAX dimerization protein 3 (MXD3), mRNA [NM_031300]	6.91E-008	1.23E-003	-0.811	-1165	-1039	-0.881	-0.444	-0.596	-0.883	-1501	-1544	0.622	-0.068	0.683	0.317	0.579	1158	0.072	0.082	-0.215	0.210	0.855	0.332	0.098	-0.384	0.259	0.127	-0.432	-0.153	0.366
A_24_P417706	ENST00000303182	--	83463	MXD3	Homo sapiens cDNA FLJ35523 fis, clone SPLEN2001503. [AK092842]	2.54E-007	4.52E-003	-1401	-1628	-1411	-1605	-1132	-1107	-1101	-2257	-1929	0.783	-0.227	1537	0.876	0.902	1517	-0.105	0.308	0.212	0.471	0.863	-0.192	-0.045	-2009	-0.201	0.323	-1226	-0.514	-0.291
A_24_P234732	ENST00000354245;ENST00000337190	NM_006454	10608	MXD4	Homo sapiens MAX dimerization protein 4 (MXD4), mRNA [NM_006454]	1.85E-009	3.30E-005	0.650	0.747	0.364	0.401	0.221	0.746	0.181	0.403	0.459	-0.085	-0.057	-0.391	0.150	-0.536	-0.501	-0.487	-0.123	-0.128	0.052	-0.250	-0.380	-0.428	-0.081	-0.631	-0.581	-0.424	-0.423	-0.709
A_23_P117654	ENST00000358212;ENST00000359036;ENST00000356338	NM_000259	4644	MYO5A	Homo sapiens myosin VA (heavy polypeptide 12, myoxin) (MYO5A), mRNA [NM_000259]	1.47E-007	2.62E-003	-0.769	-0.519	-0.839	-0.599	-0.653	-0.619	-0.925	-0.753	-0.330	0.381	-0.236	0.418	0.223	0.197	0.185	0.080	0.495	0.689	0.880	0.021	-0.272	-0.046	-0.075	0.236	0.091	-0.633	0.688	0.235
A_23_P101434	--	NM_033297;NM_144687	91662	NALP12	Homo sapiens NACHT, leucine rich repeat and PYD containing 12 (NALP12), transcript variant 1, mRNA [NM_033297]	6.67E-008	1.19E-003	-0.558	-0.646	-0.719	-0.725	-0.326	-0.351	-0.533	-0.794	-0.955	0.549	-0.416	0.407	0.167	0.173	0.443	0.058	0.129	-0.003	0.224	0.598	0.227	0.366	-0.254	0.462	0.225	-0.284	0.419	0.187
A_23_P53646	ENST00000261182	NM_139207;NM_004537	4673	NAP1L1	Homo sapiens nucleosome assembly protein 1-like 1 (NAP1L1), transcript variant 1, mRNA [NM_139207]	1.10E-007	1.96E-003	0.471	0.479	0.748	0.234	0.403	0.341	0.257	0.551	0.670	-0.192	-0.845	-0.686	-0.951	-0.638	-0.713	-0.215	-0.492	-0.065	-0.254	-0.566	-0.144	-0.298	-0.268	-0.414	0.049	0.517	0.140	-0.335
A_23_P129157	ENST00000355059;ENST00000336572	NM_024608	79661	NEIL1	Homo sapiens nei endonuclease VIII-like 1 (E. coli) (NEIL1), mRNA [NM_024608]	1.61E-009	2.87E-005	-0.864	-0.573	-0.739	-1831	-1241	-0.379	-1255	-1234	-1338	0.661	1100	1587	1341	1128	0.953	-0.437	-0.151	0.859	1073	-0.594	-0.968	-1047	-1327	-1177	-0.711	-1718	-1048	-0.668
A_23_P300150	--	NM_172387;NM_006162;NM_172389;NM_172388	4772	NFATC1	Homo sapiens nuclear factor of activated T-cells, cytoplasmic, calcineurin-dependent 1 (NFATC1), transcript variant 3, mRNA [NM_172387]	3.65E-008	6.49E-004	0.917	0.886	0.821	0.586	0.048	0.269	0.119	0.850	0.350	0.103	-0.329	-0.250	-0.157	-0.435	-0.854	-0.495	-0.204	-0.746	-0.037	-0.434	-0.261	-0.158	-0.394	-0.441	-0.976	-0.428	-0.602	-0.589
A_23_P106002	ENST00000216797	NM_020529	4792	NFKBIA	Homo sapiens nuclear factor of kappa light polypeptide gene enhancer in B-cells inhibitor, alpha (NFKBIA), mRNA [NM_020529]	1.87E-007	3.33E-003	-0.378	-0.592	-0.745	-0.239	-0.987	-0.540	-0.061	-0.420	-0.796	0.119	0.036	0.487	0.408	0.018	0.558	0.532	0.696	0.687	0.414	-0.705	-0.006	-0.272	-0.081	-0.212	0.067	-0.301	0.244	0.036
A_24_P382765	ENST00000215956;ENST00000355257	NM_005008;NM_001003796	4809	NHP2L1	Homo sapiens NHP2 non-histone chromosome protein 2-like 1 (S. cerevisiae) (NHP2L1), transcript variant 1, mRNA [NM_005008]	4.37E-009	7.78E-005	0.686	0.445	0.966	0.175	0.210	0.449	0.202	0.516	0.409	-0.404	0.037	-0.380	-0.475	-0.304	-0.406	-0.241	-0.246	-0.505	-0.354	-0.415	0.066	-0.040	-0.410	-0.500	-0.432	-0.033	-0.392	-0.328
A_23_P54147	--	NM_016350;NM_182946;NM_182945	51199	NIN	Homo sapiens ninein (GSK3B interacting protein) (NIN), transcript variant 4, mRNA [NM_016350]	1.01E-007	1.79E-003	-0.778	-0.581	-0.424	-0.223	-0.578	-0.463	-0.898	-0.596	-0.565	0.175	0.221	0.580	0.529	-0.007	0.121	-0.010	0.163	0.262	0.187	0.273	-0.133	0.397	0.134	0.250	0.330	-0.625	0.271	0.350
A_23_P141315	ENST00000262335	NM_001014445;NM_018096	54475	NLE1	Homo sapiens notchless homolog 1 (Drosophila) (NLE1), transcript variant 2, mRNA [NM_001014445]	4.88E-007	8.69E-003	0.957	0.233	1132	0.114	0.709	0.398	0.623	0.512	0.248	-0.241	0.000	-0.154	-1039	-0.033	-0.559	-0.015	-0.577	-0.485	-0.408	-0.335	-0.248	-0.093	-0.393	0.011	-0.489	0.115	-0.645	-0.492
A_23_P106822	ENST00000268802;ENST00000340938	NM_014062	28987	NOB1	Homo sapiens NIN1/RPN12 binding protein 1 homolog (S. cerevisiae) (NOB1), mRNA [NM_014062]	1.69E-008	3.01E-004	0.451	0.808	0.625	0.426	0.111	0.257	0.419	0.498	0.445	-0.266	-0.036	0.035	-0.508	-0.187	-0.701	-0.113	-0.670	-0.548	-0.431	-0.132	0.043	0.011	-0.570	-0.293	-0.475	-0.194	-0.352	-0.344
A_24_P21410	--	NM_022917;NM_130793;NM_139235	65083	NOL6	Homo sapiens nucleolar protein family 6 (RNA-associated) (NOL6), transcript variant alpha, mRNA [NM_022917]	1.11E-007	1.98E-003	0.378	0.700	0.481	0.646	0.060	0.498	0.326	0.660	0.341	-0.295	0.069	-0.328	0.010	-0.308	-0.514	-0.178	-0.301	-0.397	-0.340	-0.348	0.114	-0.100	-0.542	-0.237	-0.925	-0.027	-0.821	-0.456
A_24_P45367	ENST00000374400;ENST00000374399	NM_020448	57185	NPAL3	Homo sapiens NIPA-like domain containing 3 (NPAL3), mRNA [NM_020448]	4.80E-010	8.54E-006	0.767	0.763	1005	0.350	0.191	0.281	0.487	0.699	0.582	0.007	-0.558	-0.411	-0.637	-0.236	-0.698	-0.616	-0.563	-0.955	-0.288	-0.305	-0.483	-0.137	-0.219	-0.381	-0.786	-0.139	-0.156	-0.352
A_23_P47135	ENST00000344715	NM_005693	10062	NR1H3	Homo sapiens nuclear receptor subfamily 1, group H, member 3 (NR1H3), mRNA [NM_005693]	4.20E-008	7.48E-004	0.544	0.435	0.750	0.526	0.034	0.144	0.204	0.205	0.635	-0.397	-0.406	-0.576	-0.774	-0.944	-1121	-0.257	-0.733	-1160	-0.486	0.263	-0.010	0.426	0.439	-0.182	-0.258	0.358	-0.493	0.179
A_32_P136269	ENST00000316607	NM_024677	79730	NSUN7	Homo sapiens NOL1/NOP2/Sun domain family, member 7 (NSUN7), mRNA [NM_024677]	1.65E-009	2.94E-005	-2016	-1946	-1840	-1994	-2002	-1092	-1015	-2230	-1558	-0.472	0.248	0.161	0.611	0.613	0.184	-0.482	-0.937	-0.253	-0.905	1542	0.988	1209	-0.449	0.603	0.846	-0.326	0.983	0.415
A_23_P88904	ENST00000219066	NM_002528	4913	NTHL1	Homo sapiens nth endonuclease III-like 1 (E. coli) (NTHL1), mRNA [NM_002528]	4.50E-009	8.01E-005	0.839	0.428	1169	0.750	0.372	0.856	0.071	0.288	0.385	-0.726	-0.880	-0.712	-1416	-0.676	-1306	-0.433	-0.707	-0.700	-0.841	0.109	0.187	0.128	0.388	-0.148	-0.649	0.041	-0.438	-0.646
A_23_P423331	ENST00000356598;ENST00000372174;ENST00000360670	NM_032536	84628	NTNG2	Homo sapiens netrin G2 (NTNG2), mRNA [NM_032536]	3.56E-007	6.34E-003	-1339	-0.108	-0.789	-1273	-1449	-1167	-0.325	-1065	-1077	1034	0.648	1166	0.968	0.400	0.460	0.317	0.668	-0.035	0.946	0.257	-0.047	0.190	-1541	-0.684	-0.687	-1179	-0.949	0.037
A_23_P31477	ENST00000355451	NM_015332	23386	NUDCD3	Homo sapiens NudC domain containing 3 (NUDCD3), mRNA [NM_015332]	1.45E-011	2.58E-007	0.746	0.619	0.428	0.433	0.469	0.407	0.277	0.599	0.207	-0.098	-0.480	-0.529	-0.373	-0.487	-0.460	-0.333	-0.304	-0.528	-0.342	-0.063	-0.074	0.118	-0.271	-0.176	-0.545	-0.155	-0.304	-0.402
A_23_P390190	ENST00000381736	NM_014089;NM_001008564	9818	NUPL1	Homo sapiens nucleoporin like 1 (NUPL1), transcript variant 1, mRNA [NM_014089]	2.47E-008	4.40E-004	-0.675	-0.681	-0.787	-0.556	-0.426	-0.676	-0.369	-0.893	-0.602	0.431	-0.401	0.305	0.160	-0.128	0.204	0.542	0.667	0.487	0.487	-0.003	0.200	-0.020	-0.369	0.367	0.275	-0.102	0.257	0.315
A_23_P332439	ENST00000313619	--	9818	NUPL1	Homo sapiens KIAA0410 mRNA, partial cds. [AB007870]	2.22E-009	3.96E-005	-0.832	-0.850	-0.853	-0.802	-0.572	-1077	-0.990	-1038	-0.567	0.562	-0.084	0.253	0.486	0.050	0.573	0.095	0.902	0.773	0.787	0.146	-0.062	-0.046	-0.683	0.248	0.280	-0.497	0.387	-0.056
A_23_P251695	ENST00000254998;ENST00000314013	NM_013248	29107	NXT1	Homo sapiens NTF2-like export factor 1 (NXT1), mRNA [NM_013248]	5.15E-007	9.15E-003	0.512	0.285	0.828	0.122	-0.149	0.303	0.533	0.563	0.508	0.066	-0.095	-0.059	-0.377	-0.093	0.043	0.063	-0.043	-0.463	-0.090	-0.559	-0.240	-0.302	-0.434	-0.598	-0.710	0.096	-1045	-0.419
A_23_P215154	ENST00000355851	NM_016118	51667	NYREN18	Homo sapiens NEDD8 ultimate buster-1 (NYREN18), mRNA [NM_016118]	2.87E-007	5.10E-003	0.913	1118	-0.130	0.784	0.526	0.352	0.584	0.333	-0.041	0.060	-0.305	-0.482	-0.208	-0.432	-0.395	0.147	-0.384	-0.760	-0.577	-0.221	-0.522	-0.485	-0.378	-0.166	-0.294	-0.491	-0.482	-0.687
A_23_P161458	ENST00000356299	NM_018324;NM_001039702	55301	OLAH	Homo sapiens oleoyl-ACP hydrolase (OLAH), transcript variant 1, mRNA [NM_018324]	5.90E-013	1.05E-008	-6084	-5815	-5611	-4656	-4331	-4605	-5121	-4664	-4465	-2855	0.037	0.270	0.530	0.000	-1166	-0.026	-0.353	1451	0.269	-0.723	1706	-0.728	0.309	0.113	2012	0.000	2200	1212
A_23_P154849	ENST00000333063;ENST00000382348	NM_138983	116448	OLIG1	Homo sapiens oligodendrocyte transcription factor 1 (OLIG1), mRNA [NM_138983]	5.07E-007	9.02E-003	0.644	2024	0.392	0.994	-0.111	0.934	0.300	1886	0.495	-0.705	-0.964	-0.348	-1463	-1763	-0.639	-1390	0.432	-2117	-0.427	-1665	-0.003	-1164	-0.901	-0.938	-1356	-1613	-2081	-2274
A_23_P170186	ENST00000360660	NM_017570	26873	OPLAH	Homo sapiens 5-oxoprolinase (ATP-hydrolysing) (OPLAH), mRNA [NM_017570]	5.68E-010	1.01E-005	-1531	-1669	-1633	-1210	-0.973	-1743	-2158	-2007	-2407	0.339	0.808	0.798	1053	1054	0.683	-0.499	0.028	0.723	0.250	0.130	0.435	-0.198	0.460	0.223	0.454	-1303	0.666	-0.292
A_23_P148916	--	NM_148909;NM_024586;NM_148908;NM_148904	114883	OSBPL9	Homo sapiens oxysterol binding protein-like 9 (OSBPL9), transcript variant 7, mRNA [NM_148909]	2.43E-008	4.32E-004	-1254	-0.729	-0.981	-1115	-1030	-1026	-1093	-0.996	-0.626	0.241	0.491	0.561	1271	0.064	0.272	-0.156	0.366	0.822	0.628	0.096	0.195	-0.067	-0.900	-0.135	0.544	-0.773	0.234	0.432
A_23_P50374	ENST00000356532	NM_130771;NM_133169;NM_133168	126014	OSCAR	Homo sapiens osteoclast-associated receptor (OSCAR), transcript variant 3, mRNA [NM_130771]	2.01E-008	3.58E-004	-0.732	-0.614	-0.846	-0.725	-0.487	-0.239	-0.379	-0.788	-1458	0.064	0.486	0.197	0.159	-0.012	0.782	0.348	0.198	0.037	0.164	-0.029	0.434	0.097	0.142	0.144	0.631	0.156	0.137	-0.074
A_23_P166408	ENST00000215781	NM_020530	5008	OSM	Homo sapiens oncostatin M (OSM), mRNA [NM_020530]	5.46E-010	9.71E-006	-1068	-2028	-2360	-2351	-1363	-2103	-1061	-2325	-2742	0.758	0.151	0.673	0.673	0.590	2026	-0.057	-0.063	0.548	0.095	0.493	0.189	-0.745	-0.267	-0.365	0.703	-0.268	0.425	-0.201
A_23_P40761	ENST00000296327	NM_152672	200931	OSTalpha	Homo sapiens organic solute transporter alpha (OSTalpha), mRNA [NM_152672]	9.64E-008	1.71E-003	-3439	-4779	-4509	-4444	-2957	-4144	-4172	-3704	-4984	0.000	1016	-0.308	-0.363	1414	1536	-2875	0.000	0.346	-3917	2524	1310	-0.107	0.692	-0.775	0.697	-2046	1607	-0.944
A_24_P385732	ENST00000296327	NM_152672	200931	OSTalpha	Homo sapiens organic solute transporter alpha (OSTalpha), mRNA [NM_152672]	4.95E-007	8.81E-003	-3792	-5051	-2889	-4595	-2551	-4425	-5396	-3464	-5728	-0.922	0.821	-0.460	-0.553	1452	1591	-2887	-2576	0.190	-3692	2459	1180	-0.132	0.813	-0.590	0.685	-1795	1589	-1331
A_23_P138262	ENST00000375448;ENST00000290507	NM_012387	23569	PADI4	Homo sapiens peptidyl arginine deiminase, type IV (PADI4), mRNA [NM_012387]	1.24E-008	2.21E-004	-1713	-2361	-3015	-1675	-0.578	-1173	-1142	-1475	-2072	0.758	-0.386	0.682	0.913	0.412	1202	0.930	0.952	1189	1346	-0.145	-0.649	-1382	-1457	-0.486	0.078	-1294	0.123	0.144
A_23_P114783	ENST00000366794;ENST00000272146	NM_001618	142	PARP1	Homo sapiens poly (ADP-ribose) polymerase family, member 1 (PARP1), mRNA [NM_001618]	1.05E-007	1.87E-003	0.601	0.912	1087	0.467	-0.035	0.192	0.120	0.832	0.947	-0.181	-0.405	-0.621	-0.799	-0.214	-0.863	-0.546	-0.631	-0.818	-0.045	-0.387	-0.156	-0.124	-0.525	-0.198	-1052	-0.225	-0.597	-0.163
A_23_P114783	ENST00000366794;ENST00000272146	NM_001618	142	PARP1	Homo sapiens poly (ADP-ribose) polymerase family, member 1 (PARP1), mRNA [NM_001618]	1.95E-007	3.47E-003	0.601	0.955	1141	0.411	0.041	0.140	0.105	0.829	0.997	-0.174	-0.405	-0.596	-0.723	-0.197	-0.845	-0.581	-0.772	-0.866	-0.068	-0.354	-0.276	-0.031	-0.666	-0.181	-1131	-0.311	-0.633	-0.103
A_23_P114783	ENST00000366794;ENST00000272146	NM_001618	142	PARP1	Homo sapiens poly (ADP-ribose) polymerase family, member 1 (PARP1), mRNA [NM_001618]	1.17E-007	2.09E-003	0.570	0.896	1105	0.410	0.013	0.154	0.173	0.882	0.970	-0.233	-0.398	-0.612	-0.765	-0.221	-0.777	-0.506	-0.717	-0.790	-0.006	-0.394	-0.276	-0.073	-0.670	-0.165	-1076	-0.248	-0.651	-0.101
A_23_P114783	ENST00000366794;ENST00000272146	NM_001618	142	PARP1	Homo sapiens poly (ADP-ribose) polymerase family, member 1 (PARP1), mRNA [NM_001618]	2.41E-007	4.28E-003	0.500	0.910	1130	0.429	0.038	0.105	0.174	0.828	1004	-0.175	-0.362	-0.611	-0.753	-0.247	-0.886	-0.595	-0.675	-0.766	-0.015	-0.345	-0.324	-0.010	-0.664	-0.112	-1079	-0.318	-0.672	-0.062
A_23_P114783	ENST00000366794;ENST00000272146	NM_001618	142	PARP1	Homo sapiens poly (ADP-ribose) polymerase family, member 1 (PARP1), mRNA [NM_001618]	2.73E-007	4.86E-003	0.567	0.966	1103	0.376	0.021	0.147	0.139	0.830	0.926	-0.162	-0.305	-0.549	-0.734	-0.174	-0.871	-0.603	-0.644	-0.771	-0.011	-0.374	-0.280	-0.022	-0.704	-0.154	-1110	-0.270	-0.618	-0.179
A_23_P114783	ENST00000366794;ENST00000272146	NM_001618	142	PARP1	Homo sapiens poly (ADP-ribose) polymerase family, member 1 (PARP1), mRNA [NM_001618]	1.80E-007	3.20E-003	0.552	0.982	1144	0.415	0.059	0.156	0.104	0.818	0.941	-0.176	-0.399	-0.542	-0.746	-0.141	-0.909	-0.587	-0.670	-0.840	-0.002	-0.365	-0.347	-0.154	-0.666	-0.141	-1102	-0.265	-0.578	-0.125
A_23_P114783	ENST00000366794;ENST00000272146	NM_001618	142	PARP1	Homo sapiens poly (ADP-ribose) polymerase family, member 1 (PARP1), mRNA [NM_001618]	3.14E-007	5.58E-003	0.580	0.982	1110	0.314	0.024	0.072	0.191	0.895	0.979	-0.235	-0.411	-0.605	-0.807	-0.179	-0.793	-0.531	-0.688	-0.829	0.003	-0.383	-0.348	-0.037	-0.709	-0.132	-1103	-0.257	-0.671	-0.093
A_23_P114783	ENST00000366794;ENST00000272146	NM_001618	142	PARP1	Homo sapiens poly (ADP-ribose) polymerase family, member 1 (PARP1), mRNA [NM_001618]	3.70E-007	6.58E-003	0.555	0.973	1055	0.346	0.056	0.007	0.200	0.883	0.990	-0.199	-0.368	-0.554	-0.773	-0.152	-0.813	-0.505	-0.771	-0.769	-0.038	-0.334	-0.331	-0.038	-0.747	-0.144	-1087	-0.247	-0.629	-0.092
A_23_P114783	ENST00000366794;ENST00000272146	NM_001618	142	PARP1	Homo sapiens poly (ADP-ribose) polymerase family, member 1 (PARP1), mRNA [NM_001618]	1.12E-007	1.99E-003	0.558	0.965	1108	0.343	0.015	0.082	0.231	0.913	1013	-0.210	-0.505	-0.604	-0.802	-0.229	-0.853	-0.533	-0.721	-0.746	0.017	-0.417	-0.350	-0.060	-0.632	-0.244	-1048	-0.229	-0.598	-0.133
A_23_P114783	ENST00000366794;ENST00000272146	NM_001618	142	PARP1	Homo sapiens poly (ADP-ribose) polymerase family, member 1 (PARP1), mRNA [NM_001618]	1.76E-007	3.14E-003	0.593	1001	0.943	0.360	0.035	0.119	0.175	0.874	0.986	-0.122	-0.435	-0.520	-0.754	-0.253	-0.843	-0.561	-0.718	-0.782	0.005	-0.314	-0.387	-0.012	-0.659	-0.169	-1047	-0.243	-0.608	-0.079
A_24_P299911	ENST00000234040;ENST00000358649	NM_015148	23178	PASK	Homo sapiens PAS domain containing serine/threonine kinase (PASK), mRNA [NM_015148]	1.79E-008	3.19E-004	1253	0.501	0.887	0.344	0.612	0.720	0.777	1618	0.242	0.472	-1458	-0.346	-0.471	-0.099	-0.233	-0.953	0.032	-1537	-0.191	-0.647	-1364	-1359	-1968	-0.760	-1290	-0.636	-1250	-1312
A_23_P305060	ENST00000222553	NM_005746	10135	PBEF1	Homo sapiens pre-B-cell colony enhancing factor 1 (PBEF1), transcript variant 1, mRNA [NM_005746]	4.35E-007	7.73E-003	-0.982	-1258	-1636	-0.692	-0.487	-0.770	-0.336	-0.850	-0.728	0.453	-0.715	0.699	0.751	0.218	0.551	0.301	0.394	0.668	0.524	0.080	-0.432	0.337	-0.601	0.065	0.402	-0.238	0.229	0.369
A_24_P79808	ENST00000309136	NM_020524	57326	PBXIP1	Homo sapiens pre-B-cell leukemia transcription factor interacting protein 1 (PBXIP1), mRNA [NM_020524]	2.02E-008	3.60E-004	0.700	0.838	0.611	0.143	0.224	1018	0.335	0.624	0.654	0.050	-0.403	-0.195	0.029	-0.306	-0.404	-0.563	-0.292	-1057	-0.153	-0.044	-0.873	-0.519	-1066	-0.153	-0.363	-0.722	-0.722	-0.554
A_24_P140827	ENST00000367380	NM_005389	5110	PCMT1	Homo sapiens protein-L-isoaspartate (D-aspartate) O-methyltransferase (PCMT1), mRNA [NM_005389]	3.74E-008	6.65E-004	-1032	-0.905	-0.685	-0.926	0.153	-0.708	-0.929	-1174	-0.608	0.493	-0.046	0.496	-0.222	0.362	0.774	0.218	0.071	0.446	0.440	-0.024	0.195	0.080	-0.172	0.269	0.550	-0.094	0.176	0.139
A_24_P283320	ENST00000367380;ENST00000367378	NM_005389	5110	PCMT1	Homo sapiens protein-L-isoaspartate (D-aspartate) O-methyltransferase (PCMT1), mRNA [NM_005389]	2.24E-007	3.98E-003	-1147	-1129	-1277	-0.878	0.177	-0.525	-0.870	-1095	-1389	0.530	0.107	0.579	0.042	0.366	0.890	0.566	0.280	0.346	0.102	-0.165	0.626	-0.421	-0.316	0.635	0.495	-0.050	-0.174	-0.171
A_24_P247608	ENST00000367380	NM_005389	5110	PCMT1	Homo sapiens protein-L-isoaspartate (D-aspartate) O-methyltransferase (PCMT1), mRNA [NM_005389]	2.42E-007	4.31E-003	-1144	-1334	-1370	-0.773	0.208	-0.688	-0.795	-1227	-1139	0.328	-0.076	0.469	-0.092	0.325	0.946	0.455	0.404	0.512	0.269	-0.301	0.543	-0.463	-0.020	0.350	0.706	-0.002	0.213	-0.200
A_23_P37311	ENST00000304743;ENST00000238570	NM_014982	22990	PCNX	Homo sapiens pecanex homolog (Drosophila) (PCNX), mRNA [NM_014982]	4.39E-012	7.81E-008	-0.882	-0.943	-0.970	-1196	-0.807	-0.761	-0.909	-0.822	-0.710	0.249	0.533	0.484	0.378	0.548	-0.001	0.162	0.581	0.568	0.638	0.267	-0.119	-0.108	-0.188	0.435	0.053	-0.494	0.319	0.480
A_24_P222599	ENST00000342085;ENST00000268673	NM_002613;NM_031268	5170	PDPK1	Homo sapiens 3-phosphoinositide dependent protein kinase-1 (PDPK1), transcript variant 1, mRNA [NM_002613]	1.54E-007	2.74E-003	-0.218	-0.333	-0.463	-0.295	-0.373	-0.134	-0.210	-0.241	-0.349	0.206	0.029	0.416	0.281	0.318	0.222	0.095	0.416	0.057	0.304	0.040	-0.088	0.138	-0.282	0.084	0.251	-0.397	-0.076	-0.055
A_23_P161152	ENST00000277607;ENST00000376215	NM_014317	23590	PDSS1	Homo sapiens prenyl (decaprenyl) diphosphate synthase, subunit 1 (PDSS1), mRNA [NM_014317]	4.65E-011	8.27E-007	-1668	-1404	-1284	-1511	-1400	-1359	-1361	-1453	-1186	0.444	1066	0.448	0.563	-0.580	0.341	0.477	0.853	0.847	0.497	-0.063	1116	-0.115	-0.410	-0.612	-0.057	0.125	0.314	0.256
A_23_P321452	ENST00000298474	NM_173791	118987	PDZD8	Homo sapiens PDZ domain containing 8 (PDZD8), mRNA [NM_173791]	9.29E-009	1.65E-004	-0.772	-1221	-0.447	-0.783	-0.422	-0.823	-0.901	-1009	-1124	-0.009	-0.144	0.127	0.190	0.432	0.231	-0.048	0.294	0.457	-0.024	0.650	-0.216	0.527	0.688	0.666	0.204	-0.272	0.757	-0.112
A_23_P13604	ENST00000261313	NM_002567	5037	PEBP1	Homo sapiens phosphatidylethanolamine binding protein 1 (PEBP1), mRNA [NM_002567]	1.87E-008	3.33E-004	0.450	0.779	1182	0.074	0.247	0.316	0.525	1195	1053	-0.310	-0.494	-0.334	-0.641	0.048	-0.838	-0.463	-0.362	-0.799	0.076	-0.963	-0.821	-0.155	-0.981	-0.614	-1327	-0.250	-0.789	-0.457
A_23_P156852	--	NM_206836;NM_006117	10455	PECI	Homo sapiens peroxisomal D3,D2-enoyl-CoA isomerase (PECI), transcript variant 2, mRNA [NM_206836]	2.11E-007	3.75E-003	0.710	0.917	1072	-0.024	-0.015	0.609	0.357	0.744	0.724	-0.271	-0.057	-0.304	-1255	-0.592	-0.792	-0.243	-0.444	-1194	-0.465	-0.288	-0.262	-0.064	-0.616	-0.411	-0.288	0.081	-0.734	-0.370
A_23_P91140	ENST00000265322	NM_018441	55825	PECR	Homo sapiens peroxisomal trans-2-enoyl-CoA reductase (PECR), mRNA [NM_018441]	1.71E-009	3.04E-005	-1617	-1899	-1175	-1659	-1024	-1572	-1586	-1753	-1245	0.436	-0.805	0.371	-0.371	-0.381	0.768	0.958	0.591	1225	0.224	0.020	0.249	-0.211	0.653	0.146	0.700	-0.287	1022	0.174
A_23_P120345	ENST00000358912	NM_020651	57162	PELI1	Homo sapiens pellino homolog 1 (Drosophila) (PELI1), mRNA [NM_020651]	3.92E-009	6.98E-005	-0.835	-0.983	-1551	-0.618	-0.880	-0.604	-0.544	-0.567	-0.748	0.118	0.292	0.457	0.984	0.488	0.456	0.330	1009	0.689	0.575	-0.329	-0.495	0.250	-0.784	-0.339	0.076	-0.594	0.052	0.211
A_24_P413669	ENST00000367079;ENST00000344831	NM_001018053	5208	PFKFB2	Homo sapiens 6-phosphofructo-2-kinase/fructose-2,6-biphosphatase 2 (PFKFB2), transcript variant 2, mRNA [NM_001018053]	1.60E-013	2.84E-009	-3843	-4428	-3757	-4258	-2855	-3680	-3485	-3302	-3915	-0.004	0.118	0.628	0.265	1547	1188	0.103	0.167	1097	0.443	0.278	0.914	-0.481	-0.414	0.469	0.859	-2172	1199	0.354
A_24_P261259	--	NM_004566	5209	PFKFB3	Homo sapiens 6-phosphofructo-2-kinase/fructose-2,6-biphosphatase 3 (PFKFB3), mRNA [NM_004566]	1.98E-011	3.53E-007	-2314	-2763	-3160	-2669	-2105	-2523	-2079	-2640	-2628	-0.043	0.697	0.330	0.972	0.503	2119	-0.477	-0.903	0.885	-0.034	0.361	0.549	-0.618	0.005	-0.327	0.701	-0.594	0.590	0.828
A_24_P98914	--	NM_000289	5213	PFKM	Homo sapiens phosphofructokinase, muscle (PFKM), mRNA [NM_000289]	3.76E-007	6.70E-003	0.173	0.519	0.438	0.691	0.310	0.306	0.082	0.416	0.505	-0.687	-0.391	-0.649	-0.543	-0.251	-1055	-0.534	-0.915	-0.164	-0.463	-0.473	-0.036	-0.134	0.805	-0.050	-0.254	-0.149	0.406	-0.108
A_23_P126623	ENST00000270776;ENST00000377061;ENST00000377062	NM_002631	5226	PGD	Homo sapiens phosphogluconate dehydrogenase (PGD), mRNA [NM_002631]	4.13E-009	7.36E-005	-0.441	-1135	-1307	-0.760	-0.286	-0.661	-0.808	-0.621	-1328	0.180	0.158	0.119	0.205	0.188	0.561	0.208	0.152	0.350	-0.150	0.258	0.667	0.262	-0.253	0.391	0.543	-0.144	0.552	0.307
A_23_P125829	ENST00000218265	NM_000291	5230	PGK1	Homo sapiens phosphoglycerate kinase 1 (PGK1), mRNA [NM_000291]	1.09E-008	1.94E-004	-0.293	-0.592	-0.768	-0.446	-0.267	-0.322	-0.627	-0.538	-0.575	0.193	0.412	-0.032	0.077	-0.112	0.654	0.172	0.139	0.163	-0.032	0.201	0.383	0.149	-0.117	0.033	0.489	0.103	0.128	0.204
A_23_P125829	ENST00000218265	NM_000291	5230	PGK1	Homo sapiens phosphoglycerate kinase 1 (PGK1), mRNA [NM_000291]	3.45E-009	6.14E-005	-0.303	-0.602	-0.771	-0.423	-0.278	-0.356	-0.673	-0.598	-0.596	0.167	0.348	-0.019	0.061	-0.125	0.620	0.146	0.255	0.141	-0.050	0.159	0.546	0.106	0.146	0.027	0.444	0.046	0.124	0.184
A_23_P125829	ENST00000218265	NM_000291	5230	PGK1	Homo sapiens phosphoglycerate kinase 1 (PGK1), mRNA [NM_000291]	4.61E-009	8.20E-005	-0.339	-0.633	-0.798	-0.386	-0.294	-0.356	-0.603	-0.592	-0.607	0.146	0.322	-0.051	0.059	-0.164	0.597	0.147	0.224	0.172	-0.014	0.113	0.606	0.100	0.219	0.023	0.456	0.063	0.124	0.174
A_23_P125829	ENST00000218265	NM_000291	5230	PGK1	Homo sapiens phosphoglycerate kinase 1 (PGK1), mRNA [NM_000291]	2.11E-009	3.75E-005	-0.338	-0.613	-0.759	-0.438	-0.268	-0.407	-0.555	-0.553	-0.613	0.131	0.383	-0.008	0.057	-0.115	0.622	0.171	0.162	0.165	-0.044	0.143	0.531	0.152	0.128	0.044	0.461	0.076	0.044	0.197
A_23_P125829	ENST00000218265	NM_000291	5230	PGK1	Homo sapiens phosphoglycerate kinase 1 (PGK1), mRNA [NM_000291]	3.51E-009	6.24E-005	-0.349	-0.583	-0.764	-0.421	-0.258	-0.385	-0.563	-0.561	-0.622	0.130	0.418	-0.008	0.063	-0.132	0.599	0.175	0.125	0.142	-0.071	0.149	0.552	0.149	0.154	0.080	0.447	0.072	0.013	0.209
A_23_P125829	ENST00000218265	NM_000291	5230	PGK1	Homo sapiens phosphoglycerate kinase 1 (PGK1), mRNA [NM_000291]	2.13E-009	3.80E-005	-0.374	-0.647	-0.801	-0.418	-0.302	-0.390	-0.570	-0.549	-0.649	0.133	0.401	-0.013	0.058	-0.116	0.665	0.209	0.173	0.175	-0.028	0.124	0.517	0.116	0.168	0.063	0.441	0.037	0.050	0.209
A_23_P125829	ENST00000218265	NM_000291	5230	PGK1	Homo sapiens phosphoglycerate kinase 1 (PGK1), mRNA [NM_000291]	2.48E-009	4.41E-005	-0.375	-0.630	-0.789	-0.422	-0.278	-0.406	-0.482	-0.528	-0.619	0.134	0.377	-0.047	0.071	-0.084	0.668	0.232	0.134	0.158	-0.078	0.138	0.437	0.183	0.164	0.071	0.454	0.040	0.017	0.224
A_23_P125829	ENST00000218265	NM_000291	5230	PGK1	Homo sapiens phosphoglycerate kinase 1 (PGK1), mRNA [NM_000291]	9.53E-010	1.69E-005	-0.344	-0.593	-0.765	-0.495	-0.255	-0.406	-0.524	-0.487	-0.614	0.162	0.287	-0.046	0.037	-0.150	0.637	0.165	0.237	0.165	-0.052	0.130	0.435	0.134	0.145	0.109	0.461	0.121	0.094	0.216
A_23_P125829	ENST00000218265	NM_000291	5230	PGK1	Homo sapiens phosphoglycerate kinase 1 (PGK1), mRNA [NM_000291]	4.66E-009	8.29E-005	-0.325	-0.538	-0.789	-0.369	-0.214	-0.360	-0.611	-0.617	-0.674	0.180	0.410	0.036	0.094	0.008	0.532	0.103	0.133	0.152	-0.095	0.152	0.553	0.056	0.155	0.148	0.485	0.029	0.083	0.063
A_23_P125829	ENST00000218265	NM_000291	5230	PGK1	Homo sapiens phosphoglycerate kinase 1 (PGK1), mRNA [NM_000291]	1.32E-009	2.35E-005	-0.514	-0.502	-0.858	-0.564	-0.277	-0.532	-0.511	-0.507	-0.548	-0.007	0.369	-0.009	0.063	-0.072	0.725	0.218	0.167	0.220	-0.038	0.106	0.381	0.241	0.060	0.137	0.509	0.133	-0.027	0.267
A_23_P208747	ENST00000008938	NM_005091	8993	PGLYRP1	Homo sapiens peptidoglycan recognition protein 1 (PGLYRP1), mRNA [NM_005091]	5.22E-007	9.29E-003	-0.865	-3133	-3258	-2050	0.120	-1507	-1666	-1947	-3253	1398	0.375	0.938	0.001	1543	1217	0.163	1021	0.641	0.158	-0.059	-0.939	-1866	0.111	0.382	-0.151	-1011	-0.223	-0.817
A_23_P52031	ENST00000371084;ENST00000340212;ENST00000371083	NM_002633	5236	PGM1	Homo sapiens phosphoglucomutase 1 (PGM1), mRNA [NM_002633]	6.06E-009	1.08E-004	-0.197	-0.746	-0.994	-0.452	-0.581	-0.602	-0.768	-0.633	-0.621	0.522	-0.041	0.549	0.542	-0.165	0.426	0.350	0.716	0.485	0.657	-0.079	-0.255	-0.316	-0.006	-0.225	0.221	-0.426	0.298	0.075
A_23_P423864	ENST00000257118	NM_198040;NM_004427	1912	PHC2	Homo sapiens polyhomeotic-like 2 (Drosophila) (PHC2), transcript variant 1, mRNA [NM_198040]	4.80E-010	8.53E-006	-0.642	-1228	-1329	-0.635	-1125	-0.604	-0.289	-0.733	-0.882	0.142	0.493	0.324	0.712	0.017	-0.105	0.433	0.686	0.449	0.305	0.241	0.295	0.280	0.000	0.017	0.187	-0.304	0.228	0.210
A_23_P134786	--	NM_016018	51105	PHF20L1	Homo sapiens PHD finger protein 20-like 1 (PHF20L1), transcript variant 1, mRNA [NM_016018]	1.78E-007	3.17E-003	-1039	-0.746	-0.831	-0.800	-0.368	-0.399	-1140	-0.812	-0.208	0.423	-0.021	0.582	0.513	0.480	0.514	-0.052	0.528	0.469	0.753	0.211	-0.039	0.356	-0.943	0.112	-0.150	-0.472	0.031	0.208
A_23_P202715	ENST00000257821	NM_016621	51317	PHF21A	Homo sapiens PHD finger protein 21A (PHF21A), mRNA [NM_016621]	8.41E-008	1.50E-003	-0.381	-0.660	-0.374	-0.510	-0.537	-0.466	-0.261	-0.746	-0.452	-0.340	0.336	-0.279	-0.404	0.121	0.429	-0.463	-0.498	-0.193	-0.454	0.642	0.187	0.652	0.699	0.138	0.358	0.035	0.773	0.524
A_23_P359015	ENST00000323180	NM_016621	51317	PHF21A	Homo sapiens PHD finger protein 21A (PHF21A), mRNA [NM_016621]	4.58E-007	8.15E-003	-0.362	-0.778	-0.399	-0.537	-0.548	-0.584	0.100	-0.671	-0.698	-0.475	-0.074	-0.505	-0.635	-0.117	0.657	-0.025	-0.221	-0.176	-0.180	0.195	0.037	0.297	0.744	0.378	0.533	0.328	0.778	0.686
A_24_P393864	ENST00000369604;ENST00000357783	NM_006608	10745	PHTF1	Homo sapiens putative homeodomain transcription factor 1 (PHTF1), mRNA [NM_006608]	5.04E-008	8.97E-004	-1857	-1793	-1646	-2043	-1389	-1438	-1580	0.000	-1241	-0.220	1150	0.899	1236	0.666	0.992	-0.455	-0.180	0.815	0.375	0.352	-0.034	0.377	-0.496	-0.188	0.576	-0.823	0.415	0.372
A_23_P11244	--	NM_145119;NM_022368;NM_001032396	64219	PJA1	Homo sapiens praja 1 (PJA1), transcript variant 1, mRNA [NM_145119]	2.62E-009	4.65E-005	0.755	0.627	0.662	0.241	0.115	0.207	0.510	0.815	0.804	-0.130	-0.397	-0.279	-0.721	-0.162	-0.329	-0.232	-0.260	-0.586	0.161	-0.640	-0.512	-0.305	-0.746	-0.318	-0.686	0.000	-0.635	-0.401
A_23_P211299	ENST00000291547	NM_004571	5316	PKNOX1	Homo sapiens PBX/knotted 1 homeobox 1 (PKNOX1), transcript variant 1, mRNA [NM_004571]	3.68E-008	6.55E-004	-0.449	-0.939	-0.399	-0.524	-0.636	-0.495	-0.536	-0.673	-0.648	-0.132	-0.079	0.114	0.279	-0.044	0.542	0.001	0.594	0.336	0.167	0.329	0.254	0.254	0.638	-0.226	0.266	-0.193	0.478	-0.023
A_23_P56356	ENST00000327757	NM_153021	151056	PLB1	Homo sapiens phospholipase B1 (PLB1), mRNA [NM_153021]	3.44E-008	6.12E-004	-1303	-0.640	-0.650	-0.873	-0.970	-0.644	-0.696	-0.535	-0.956	-1226	0.449	-0.382	-0.381	-0.619	0.376	-0.912	-0.512	-0.629	-0.977	0.843	1185	1105	0.513	0.054	0.983	0.071	1040	0.449
A_24_P62469	--	NM_014638	9651	PLCH2	Homo sapiens phospholipase C, eta 2 (PLCH2), mRNA [NM_014638]	1.40E-007	2.49E-003	0.293	1146	0.662	0.763	-0.301	0.763	0.388	0.408	0.868	0.080	-0.114	-0.170	0.076	-0.613	-0.031	-0.672	-0.382	-0.773	-0.244	-0.357	-0.816	-0.490	-0.756	-1283	-0.662	-0.439	-0.711	-0.170
A_23_P155335	ENST00000351298	NM_002662	5337	PLD1	Homo sapiens phospholipase D1, phosphatidylcholine-specific (PLD1), mRNA [NM_002662]	2.35E-010	4.18E-006	-0.729	-0.594	-0.520	-0.496	-0.408	-0.566	-0.764	-0.683	-0.773	0.298	0.462	0.357	0.479	0.204	0.176	0.361	0.071	0.432	0.262	0.061	0.300	0.311	0.296	0.153	0.049	-0.661	0.176	0.005
A_23_P79130	ENST00000299373	NM_024310	79156	PLEKHF1	Homo sapiens pleckstrin homology domain containing, family F (with FYVE domain) member 1 (PLEKHF1), mRNA [NM_024310]	7.08E-009	1.26E-004	1304	1278	0.492	1050	-0.529	0.681	0.425	0.882	1763	-0.318	-0.243	-0.173	-0.819	-1192	-0.266	-0.598	-0.969	-1301	0.071	-1068	-1476	-1408	-1471	-2054	-1267	-0.672	-1878	-0.676
A_23_P51646	ENST00000308348	NM_004073	1263	PLK3	Homo sapiens polo-like kinase 3 (Drosophila) (PLK3), mRNA [NM_004073]	1.00E-009	1.78E-005	-0.715	-0.695	-0.934	-0.942	-0.976	-0.377	-0.457	-0.660	-0.339	-0.048	0.666	0.313	1119	0.394	0.604	0.272	0.742	0.956	0.582	-0.139	-0.198	-0.175	-0.514	-0.756	-0.204	-0.808	-0.083	-0.257
A_23_P414958	ENST00000258526	NM_005761	10154	PLXNC1	Homo sapiens plexin C1 (PLXNC1), mRNA [NM_005761]	4.18E-008	7.44E-004	-0.153	-0.826	-0.999	-0.480	-0.487	-0.577	-0.716	-1127	-1258	0.043	-0.429	0.074	0.110	0.181	-0.014	-0.234	-0.207	0.221	-0.423	0.996	0.043	0.590	0.504	0.753	0.684	-0.060	0.662	0.018
A_23_P99771	--	NM_006029	9240	PNMA1	Homo sapiens paraneoplastic antigen MA1 (PNMA1), mRNA [NM_006029]	1.67E-008	2.97E-004	1040	0.374	0.069	0.320	0.899	0.442	0.286	0.733	0.534	-0.562	-0.754	-0.844	-1084	-0.358	-0.391	-0.403	-0.662	-0.212	-0.321	-0.748	-0.371	-0.416	-0.243	0.157	-0.060	0.002	-0.106	-0.098
A_23_P135326	ENST00000374171;ENST00000352255;ENST00000374169	NM_017443	54107	POLE3	Homo sapiens polymerase (DNA directed), epsilon 3 (p17 subunit) (POLE3), mRNA [NM_017443]	9.18E-008	1.63E-003	0.529	0.466	0.467	0.346	-0.065	0.282	0.194	0.377	0.400	0.086	-0.186	-0.219	-0.391	-0.092	-0.431	-0.278	-0.436	-0.389	-0.364	-0.143	0.066	0.089	-0.160	-0.324	-0.133	0.077	-0.441	-0.270
A_23_P131096	ENST00000215591	NM_005035	5442	POLRMT	Homo sapiens polymerase (RNA) mitochondrial (DNA directed) (POLRMT), nuclear gene encoding mitochondrial protein, mRNA [NM_005035]	8.90E-008	1.58E-003	0.914	0.954	0.696	0.344	-0.003	0.571	0.258	0.591	0.638	0.050	0.208	-0.582	-0.740	-0.570	-0.625	-0.473	-0.631	-0.751	-0.302	-0.024	-0.036	-0.307	-0.815	-0.644	-0.768	-0.134	-0.584	-0.224
A_32_P98847	ENST00000215591	NM_005035	5442	POLRMT	Homo sapiens polymerase (RNA) mitochondrial (DNA directed) (POLRMT), nuclear gene encoding mitochondrial protein, mRNA [NM_005035]	5.07E-007	9.02E-003	0.968	0.815	0.590	0.239	-0.022	0.524	0.138	0.510	0.385	-0.159	0.121	-0.656	-0.671	-0.555	-0.595	-0.291	-0.438	-0.601	-0.263	-0.098	0.110	-0.038	-0.358	-0.505	-0.810	-0.164	-0.361	-0.010
A_23_P252062	--	NM_138711;NM_138712;NM_015869;NM_005037	5468	PPARG	Homo sapiens peroxisome proliferative activated receptor, gamma (PPARG), transcript variant 3, mRNA [NM_138711]	2.40E-011	4.28E-007	-4194	-4052	-3456	-3830	-3310	-3848	-3260	-3587	-2841	-1926	1705	0.521	-0.012	0.587	-0.283	-0.422	-0.611	2174	0.218	-1046	1527	-0.573	0.300	-0.030	0.115	0.632	0.283	0.830
A_23_P252062	--	NM_138711;NM_138712;NM_015869;NM_005037	5468	PPARG	Homo sapiens peroxisome proliferative activated receptor, gamma (PPARG), transcript variant 3, mRNA [NM_138711]	1.16E-011	2.07E-007	-4227	-4028	-3592	-4023	-3940	-3909	-3257	-3724	-2905	-1888	1702	0.547	-0.003	0.617	-0.190	-0.476	-0.687	2203	0.160	-1052	1520	-0.559	0.413	-0.066	0.058	0.561	0.220	0.882
A_23_P252062	--	NM_138711;NM_138712;NM_015869;NM_005037	5468	PPARG	Homo sapiens peroxisome proliferative activated receptor, gamma (PPARG), transcript variant 3, mRNA [NM_138711]	9.19E-012	1.63E-007	-4241	-3834	-3240	-3757	-3738	-3740	-3167	-4094	-2706	-1898	1612	0.630	-0.021	0.601	-0.082	-0.425	-0.435	2145	0.138	-0.738	1474	-0.600	0.410	0.002	0.079	0.579	0.154	0.900
A_23_P252062	--	NM_138711;NM_138712;NM_015869;NM_005037	5468	PPARG	Homo sapiens peroxisome proliferative activated receptor, gamma (PPARG), transcript variant 3, mRNA [NM_138711]	1.40E-011	2.50E-007	-4296	-4019	-3532	-3986	-3893	-3553	-3107	-4212	-2835	-1810	1702	0.563	0.010	0.676	-0.342	-0.460	-0.668	2138	0.124	-1060	1489	-0.541	0.396	0.037	0.041	0.589	0.268	0.974
A_23_P252062	--	NM_138711;NM_138712;NM_015869;NM_005037	5468	PPARG	Homo sapiens peroxisome proliferative activated receptor, gamma (PPARG), transcript variant 3, mRNA [NM_138711]	3.63E-011	6.46E-007	-4151	-3910	-3509	-3892	-3740	-3500	-2898	-4009	-2870	-1941	1735	0.573	-0.109	0.650	-0.298	-0.412	-0.836	2136	0.240	-1080	1569	-0.485	0.404	0.041	0.127	0.536	0.224	0.794
A_23_P252062	--	NM_138711;NM_138712;NM_015869;NM_005037	5468	PPARG	Homo sapiens peroxisome proliferative activated receptor, gamma (PPARG), transcript variant 3, mRNA [NM_138711]	2.05E-011	3.64E-007	-4822	-4015	-3635	-4071	-3990	-3914	-3149	-4041	-2824	-1962	1706	0.578	-0.048	0.674	-0.310	-0.360	-0.662	2152	0.195	-1189	1501	-0.564	0.391	0.031	0.098	0.615	0.189	0.940
A_23_P252062	--	NM_138711;NM_138712;NM_015869;NM_005037	5468	PPARG	Homo sapiens peroxisome proliferative activated receptor, gamma (PPARG), transcript variant 3, mRNA [NM_138711]	6.01E-012	1.07E-007	-3734	-3863	-3415	-3636	-3786	-3738	-3282	-3913	-2893	-1826	1715	0.591	0.250	0.704	0.000	-0.301	-0.660	2159	0.205	-0.980	1510	-0.409	0.391	0.072	0.135	0.721	0.199	0.936
A_23_P252062	--	NM_138711;NM_138712;NM_015869;NM_005037	5468	PPARG	Homo sapiens peroxisome proliferative activated receptor, gamma (PPARG), transcript variant 3, mRNA [NM_138711]	5.29E-012	9.42E-008	-4284	-4040	-3815	-3716	-3922	-4070	-3543	-3991	-2742	-1894	1708	0.583	0.067	0.563	-0.265	0.000	-0.635	2216	0.253	-1025	1607	-0.436	0.360	0.073	0.144	0.628	0.252	0.993
A_23_P252062	--	NM_138711;NM_138712;NM_015869;NM_005037	5468	PPARG	Homo sapiens peroxisome proliferative activated receptor, gamma (PPARG), transcript variant 3, mRNA [NM_138711]	3.32E-011	5.91E-007	-3969	-4151	-3850	-4234	-3908	-3730	-3081	-3711	-2696	-2133	1715	0.565	-0.071	0.663	-0.197	-0.351	-0.703	2234	0.164	-1119	1318	-0.508	0.329	0.064	0.087	0.710	0.212	0.874
A_23_P252062	--	NM_138711;NM_138712;NM_015869;NM_005037	5468	PPARG	Homo sapiens peroxisome proliferative activated receptor, gamma (PPARG), transcript variant 3, mRNA [NM_138711]	3.57E-013	6.35E-009	-3635	-4087	-3383	-3489	-3854	-3904	-3433	-3948	-2881	0.000	1661	0.567	-0.056	0.596	-0.310	-0.433	-0.668	2183	0.163	-0.987	1609	-0.574	0.566	-0.069	0.103	0.648	0.287	0.825
A_23_P209477	ENST00000344034	NM_177983;NM_002707	5496	PPM1G	Homo sapiens protein phosphatase 1G (formerly 2C), magnesium-dependent, gamma isoform (PPM1G), transcript variant 1, mRNA [NM_177983]	4.86E-008	8.65E-004	0.567	0.500	0.447	0.248	0.323	0.498	-0.015	0.294	0.184	-0.288	-0.024	-0.249	-0.364	0.029	-0.067	-0.200	-0.162	-0.249	-0.053	-0.288	0.088	-0.211	-0.689	-0.096	-0.316	-0.260	-0.295	-0.292
A_24_P376309	--	NM_032595	84687	PPP1R9B	Homo sapiens protein phosphatase 1, regulatory subunit 9B, spinophilin (PPP1R9B), mRNA [NM_032595]	3.13E-009	5.57E-005	0.807	0.601	0.130	0.467	0.396	0.346	0.427	0.467	0.189	-0.070	-0.472	-0.313	-0.412	-0.374	-0.780	-0.453	-0.162	-0.303	-0.151	0.044	-0.357	-0.175	-0.235	-0.227	-0.314	0.047	-0.088	-0.507
A_23_P157495	ENST00000240139	NM_005605	5533	PPP3CC	Homo sapiens protein phosphatase 3 (formerly 2B), catalytic subunit, gamma isoform (calcineurin A gamma) (PPP3CC), mRNA [NM_005605]	8.08E-008	1.44E-003	0.331	0.885	0.935	0.127	0.048	0.314	0.460	0.755	1359	-0.188	-0.328	-0.361	-0.582	-0.362	-0.441	-0.272	-0.540	-0.719	0.141	-0.748	-0.502	-0.366	-1036	-0.417	-1032	-0.151	-0.933	-0.158
A_32_P228775	ENST00000295862	NM_174907	151987	PPP4R2	Homo sapiens protein phosphatase 4, regulatory subunit 2 (PPP4R2), mRNA [NM_174907]	2.02E-007	3.58E-003	-0.816	-1275	-0.793	-1088	-0.780	-0.792	-0.933	-1430	-1176	0.239	0.501	0.962	0.263	0.811	1396	-0.222	-0.136	0.400	-0.782	0.168	0.022	-0.534	0.323	0.324	0.370	-0.030	0.223	-0.145
A_23_P362759	ENST00000264808	NM_018699	11107	PRDM5	Homo sapiens PR domain containing 5 (PRDM5), mRNA [NM_018699]	2.60E-008	4.62E-004	-1282	-1089	-1355	-1334	-0.693	-1341	-1410	-1584	-1295	0.377	0.822	-0.727	0.183	0.625	0.000	-0.111	-0.057	0.712	0.004	0.390	1374	-0.645	0.696	0.368	0.051	-0.219	1287	0.620
A_23_P86653	ENST00000242465;ENST00000373419	NM_002727	5552	PRG1	Homo sapiens proteoglycan 1, secretory granule (PRG1), mRNA [NM_002727]	9.20E-008	1.64E-003	-1178	-0.943	-0.848	-0.924	-0.295	-0.400	-0.499	-0.940	-0.035	0.090	0.116	0.543	0.256	0.375	0.122	0.300	0.320	0.573	0.408	0.104	-0.029	0.371	-0.499	0.141	0.211	-0.210	0.280	0.384
A_23_P218002	ENST00000311862	NM_002728	79948	PRG2	Homo sapiens proteoglycan 2, bone marrow (natural killer cell activator, eosinophil granule major basic protein) (PRG2), mRNA [NM_002728]	9.68E-010	1.72E-005	-3517	-4118	-2237	-4141	-3824	-4040	-4143	-2939	-4603	3247	1776	1319	-0.313	-0.611	-1554	2081	1410	0.645	-1472	-2747	-1850	-2944	-2821	-3589	-3624	-3402	-3234	-2837
A_23_P1374	ENST00000263125;ENST00000357287	NM_006257	5588	PRKCQ	Homo sapiens protein kinase C, theta (PRKCQ), mRNA [NM_006257]	7.21E-009	1.28E-004	0.950	0.995	1052	0.731	0.140	0.583	0.299	0.538	1058	0.119	-0.300	-0.106	-0.371	-0.106	-0.475	-0.524	-0.825	-0.954	-0.164	-0.640	0.000	-0.282	-0.584	-0.856	-1234	-0.404	-0.981	-0.534
A_23_P39088	--	NM_198319;NM_001536;NM_198318	3276	PRMT1	Homo sapiens protein arginine methyltransferase 1 (PRMT1), transcript variant 2, mRNA [NM_198319]	3.68E-007	6.54E-003	0.702	0.576	0.159	0.351	0.345	0.575	0.039	0.551	0.205	-0.141	0.517	-0.376	-0.398	-0.048	-0.385	-0.229	-0.004	-0.285	-0.213	-0.380	-0.031	-0.517	-0.280	-0.247	-0.753	-0.192	-0.668	-0.433
A_23_P28318	--	NM_018607;NM_144736	55471	PRO1853	Homo sapiens hypothetical protein PRO1853 (PRO1853), transcript variant 2, mRNA [NM_018607]	9.50E-008	1.69E-003	-1760	-0.953	-0.464	-1084	-1454	-0.985	-1400	-1233	-0.253	0.229	0.067	0.707	0.615	0.382	0.716	-0.227	0.105	-0.315	0.448	0.736	0.502	0.774	-0.422	-0.158	0.265	-0.252	0.067	0.611
A_23_P200186	--	NM_032284	84950	PRPF38A	Homo sapiens PRP38 pre-mRNA processing factor 38 (yeast) domain containing A (PRPF38A), transcript variant 1, mRNA [NM_032284]	3.96E-007	7.04E-003	-0.230	-0.313	-0.022	-0.282	-0.244	-0.219	-0.199	-0.002	-0.319	0.076	0.300	-0.005	0.202	0.068	0.479	0.255	0.530	0.358	0.218	-0.440	0.073	-0.159	-0.060	-0.240	-0.138	0.043	-0.175	-0.174
A_23_P89003	ENST00000293851	NM_152891	260429	PRSS33	Homo sapiens protease, serine, 33 (PRSS33), mRNA [NM_152891]	3.80E-007	6.76E-003	1352	-0.226	0.750	0.124	-0.539	1266	0.781	3032	0.905	-1209	-3554	-0.890	-2013	-2691	-0.441	-1740	0.724	-1777	-0.129	-3380	-2602	-0.645	-1981	-3965	-3252	-3059	-4816	-2991
A_23_P205686	ENST00000357710;ENST00000324501;ENST00000344094	NM_000021	5663	PSEN1	Homo sapiens presenilin 1 (Alzheimer disease 3) (PSEN1), mRNA [NM_000021]	2.82E-007	5.01E-003	-0.146	-0.493	-0.943	-0.253	-0.165	-0.279	-0.370	-0.658	-0.400	0.279	-0.155	0.274	0.421	-0.001	0.224	0.217	0.354	0.304	0.530	0.045	-0.066	-0.031	-0.063	-0.031	-0.031	0.001	0.054	0.355
A_23_P205686	ENST00000357710;ENST00000324501;ENST00000344094	NM_000021	5663	PSEN1	Homo sapiens presenilin 1 (Alzheimer disease 3) (PSEN1), mRNA [NM_000021]	1.11E-007	1.98E-003	-0.138	-0.539	-0.819	-0.144	-0.285	-0.352	-0.396	-0.616	-0.395	0.276	-0.188	0.288	0.437	-0.018	0.226	0.203	0.373	0.309	0.543	0.038	-0.018	-0.117	-0.039	-0.048	0.023	-0.015	0.091	0.313
A_23_P205686	ENST00000357710;ENST00000324501;ENST00000344094	NM_000021	5663	PSEN1	Homo sapiens presenilin 1 (Alzheimer disease 3) (PSEN1), mRNA [NM_000021]	2.04E-008	3.62E-004	-0.246	-0.537	-0.830	-0.217	-0.222	-0.299	-0.335	-0.695	-0.444	0.234	-0.101	0.303	0.470	0.051	0.177	0.170	0.337	0.341	0.545	0.014	-0.025	0.077	-0.083	-0.003	-0.004	-0.087	0.098	0.289
A_23_P205686	ENST00000357710;ENST00000324501;ENST00000344094	NM_000021	5663	PSEN1	Homo sapiens presenilin 1 (Alzheimer disease 3) (PSEN1), mRNA [NM_000021]	1.13E-007	2.01E-003	-0.202	-0.467	-0.886	-0.269	-0.250	-0.354	-0.286	-0.560	-0.426	0.215	-0.185	0.302	0.432	0.004	0.263	0.238	0.337	0.343	0.509	0.004	-0.135	-0.012	-0.122	-0.033	0.055	0.003	0.076	0.395
A_23_P205686	ENST00000357710;ENST00000324501;ENST00000344094	NM_000021	5663	PSEN1	Homo sapiens presenilin 1 (Alzheimer disease 3) (PSEN1), mRNA [NM_000021]	2.38E-007	4.23E-003	-0.206	-0.575	-0.855	-0.276	-0.184	-0.386	-0.246	-0.574	-0.381	0.177	-0.202	0.280	0.435	-0.017	0.269	0.243	0.308	0.366	0.553	-0.020	-0.082	0.013	-0.124	-0.042	0.046	0.010	0.062	0.385
A_23_P205686	ENST00000357710;ENST00000324501;ENST00000344094	NM_000021	5663	PSEN1	Homo sapiens presenilin 1 (Alzheimer disease 3) (PSEN1), mRNA [NM_000021]	1.21E-007	2.16E-003	-0.219	-0.477	-0.887	-0.307	-0.238	-0.350	-0.257	-0.549	-0.357	0.225	-0.157	0.243	0.440	0.041	0.209	0.266	0.315	0.378	0.545	0.030	-0.105	-0.006	-0.196	-0.003	0.054	-0.037	0.011	0.386
A_23_P205686	ENST00000357710;ENST00000324501;ENST00000344094	NM_000021	5663	PSEN1	Homo sapiens presenilin 1 (Alzheimer disease 3) (PSEN1), mRNA [NM_000021]	8.97E-008	1.60E-003	-0.175	-0.512	-0.890	-0.291	-0.224	-0.390	-0.376	-0.486	-0.381	0.183	-0.187	0.325	0.421	-0.026	0.212	0.173	0.415	0.311	0.545	0.000	-0.088	0.035	-0.074	-0.009	0.067	0.001	0.089	0.331
A_23_P205686	ENST00000357710;ENST00000324501;ENST00000344094	NM_000021	5663	PSEN1	Homo sapiens presenilin 1 (Alzheimer disease 3) (PSEN1), mRNA [NM_000021]	9.52E-008	1.69E-003	-0.272	-0.521	-0.876	-0.287	-0.375	-0.338	-0.306	-0.549	-0.319	0.197	-0.185	0.301	0.410	-0.052	0.251	0.141	0.452	0.406	0.600	-0.008	-0.025	-0.068	-0.080	-0.125	0.033	0.033	0.104	0.363
A_32_P12639	--	NM_002816	5718	PSMD12	Homo sapiens proteasome (prosome, macropain) 26S subunit, non-ATPase, 12 (PSMD12), mRNA [NM_002816]	3.97E-009	7.06E-005	-0.523	-0.297	-0.388	-0.263	-0.155	-0.349	-0.316	-0.132	-0.296	0.028	0.309	0.166	0.385	-0.005	0.333	0.232	0.547	0.409	0.166	-0.297	-0.016	-0.044	-0.084	-0.075	0.018	0.062	0.019	-0.124
A_23_P151610	ENST00000206451;ENST00000258800	NM_006263	5720	PSME1	Homo sapiens proteasome (prosome, macropain) activator subunit 1 (PA28 alpha) (PSME1), transcript variant 1, mRNA [NM_006263]	3.69E-007	6.57E-003	0.484	0.644	0.294	0.584	0.029	0.289	0.516	0.313	0.250	0.029	-0.015	-0.237	0.215	-0.543	-0.321	0.370	0.011	-0.547	-0.121	-0.361	-0.393	-0.091	-0.341	-0.464	-0.747	-0.231	-0.819	-0.335
A_24_P322353	ENST00000282045;ENST00000360076;ENST00000383033	NM_024430	9050	PSTPIP2	Homo sapiens proline-serine-threonine phosphatase interacting protein 2 (PSTPIP2), mRNA [NM_024430]	2.25E-008	4.00E-004	-1087	-1192	-1726	-0.440	-0.868	-1116	-1026	-1120	-1207	0.380	-0.520	0.491	0.683	0.709	1428	0.422	0.531	0.562	-0.020	-0.076	0.300	-0.176	0.004	0.184	0.406	-0.976	0.098	-0.043
A_23_P208119	ENST00000282045;ENST00000360076;ENST00000383033	NM_024430	9050	PSTPIP2	Homo sapiens proline-serine-threonine phosphatase interacting protein 2 (PSTPIP2), mRNA [NM_024430]	8.15E-009	1.45E-004	-1285	-1396	-2343	-0.813	-0.988	-1444	-1139	-1751	-1852	0.387	-0.134	0.556	0.372	0.788	1309	0.185	0.153	0.406	-0.029	0.661	0.490	0.038	-0.070	0.372	0.747	-1182	0.596	-0.131
A_24_P252785	ENST00000277031;ENST00000307803;ENST00000371953	NM_000314	5728	PTEN	Homo sapiens phosphatase and tensin homolog (mutated in multiple advanced cancers 1) (PTEN), mRNA [NM_000314]	1.01E-007	1.80E-003	-0.800	-1085	-1266	-0.479	-0.252	-0.485	-0.290	-0.827	-0.795	-0.070	0.058	0.229	-0.052	0.017	0.109	0.353	0.555	0.554	-0.093	0.125	-0.055	-0.216	0.406	0.317	0.522	0.137	0.760	0.291
A_23_P149345	ENST00000359785	NM_015967	26191	PTPN22	Homo sapiens protein tyrosine phosphatase, non-receptor type 22 (lymphoid) (PTPN22), transcript variant 1, mRNA [NM_015967]	2.83E-008	5.04E-004	-1512	-0.845	-1096	-1156	-0.875	-1174	-1534	-1228	-0.131	0.835	0.087	0.902	0.822	0.240	0.980	0.134	0.679	0.767	0.965	-0.247	0.047	-0.410	-1341	-0.671	0.504	-0.987	-0.153	0.056
A_23_P201181	ENST00000354605	NM_012411	26191	PTPN22	Homo sapiens protein tyrosine phosphatase, non-receptor type 22 (lymphoid) (PTPN22), transcript variant 2, mRNA [NM_012411]	4.78E-007	8.51E-003	-1505	-1011	0.000	-1179	-0.873	-1042	-1461	-1190	-0.163	0.886	0.011	0.924	0.844	0.238	1040	0.296	0.825	0.861	1036	-0.410	0.140	-0.771	-1522	-0.557	0.524	-0.960	-0.088	-0.041
A_23_P98173	ENST00000341356;ENST00000326294	NM_005608	5790	PTPRCAP	Homo sapiens protein tyrosine phosphatase, receptor type, C-associated protein (PTPRCAP), mRNA [NM_005608]	6.36E-009	1.13E-004	1110	0.837	1258	0.635	0.269	0.520	0.797	0.812	0.826	-0.335	-0.618	-0.120	-0.814	-0.481	-0.545	-0.620	-0.713	-1738	-0.578	-0.651	-1042	-0.370	-0.972	-0.747	-1191	0.317	-1550	-0.710
A_23_P121064	ENST00000295927	NM_002852	5806	PTX3	Homo sapiens pentraxin-related gene, rapidly induced by IL-1 beta (PTX3), mRNA [NM_002852]	4.40E-009	7.83E-005	-2009	-1854	-1478	-1342	-0.870	-2154	-2564	-1906	0.000	0.825	0.953	1414	1654	1093	0.760	0.041	1288	1215	1439	-1495	-0.809	0.000	-0.447	-0.910	-2322	-2183	-1387	-0.574
A_23_P121064	ENST00000295927	NM_002852	5806	PTX3	Homo sapiens pentraxin-related gene, rapidly induced by IL-1 beta (PTX3), mRNA [NM_002852]	1.52E-009	2.70E-005	-2048	-1968	-1490	-1503	-0.868	-2201	-2361	-1875	0.000	0.790	0.969	1461	1656	1125	0.832	0.196	1219	1245	1443	-1553	0.000	-1221	-0.519	-0.878	-2255	-2271	-1511	-0.580
A_23_P121064	ENST00000295927	NM_002852	5806	PTX3	Homo sapiens pentraxin-related gene, rapidly induced by IL-1 beta (PTX3), mRNA [NM_002852]	1.53E-008	2.72E-004	-2067	-1768	-1535	-1504	-0.739	-2190	-2649	-1975	0.000	0.906	1024	1519	1751	1198	0.813	0.167	1056	1198	1492	-1427	-0.803	-1177	-0.559	-0.735	-2478	-2362	0.000	0.000
A_23_P121064	ENST00000295927	NM_002852	5806	PTX3	Homo sapiens pentraxin-related gene, rapidly induced by IL-1 beta (PTX3), mRNA [NM_002852]	3.63E-009	6.47E-005	-1999	-1932	-1464	-1509	-0.810	-2190	-2373	-1927	0.000	0.741	0.988	1453	1653	1184	0.784	0.145	1136	1182	1458	-1510	-0.844	-1195	-0.638	-0.742	-2437	-2209	0.000	-0.533
A_23_P121064	ENST00000295927	NM_002852	5806	PTX3	Homo sapiens pentraxin-related gene, rapidly induced by IL-1 beta (PTX3), mRNA [NM_002852]	9.69E-009	1.72E-004	-2068	-1909	-1447	-1538	-0.750	-2243	-2402	-1919	0.000	0.803	1046	1495	1729	1157	0.806	0.141	1197	1239	1442	-1489	0.000	-1098	-0.660	-0.795	-2373	-2210	0.000	-0.541
A_23_P121064	ENST00000295927	NM_002852	5806	PTX3	Homo sapiens pentraxin-related gene, rapidly induced by IL-1 beta (PTX3), mRNA [NM_002852]	1.54E-008	2.74E-004	-2191	-1941	-1621	-1548	-0.752	-2158	-2415	-1828	0.000	0.823	0.970	1466	1694	1091	0.798	0.281	1118	1316	1551	-1543	0.000	-1190	-0.479	-0.882	-2598	-2226	0.000	-0.421
A_23_P121064	ENST00000295927	NM_002852	5806	PTX3	Homo sapiens pentraxin-related gene, rapidly induced by IL-1 beta (PTX3), mRNA [NM_002852]	3.28E-010	5.83E-006	-2021	-1784	-1468	-1523	-0.798	-2207	-2548	-1979	-2176	0.852	0.984	1520	1694	1145	0.795	0.102	1186	1274	1437	-1579	0.000	-1201	-0.543	-0.895	-2360	-2408	0.000	-0.659
A_23_P121064	ENST00000295927	NM_002852	5806	PTX3	Homo sapiens pentraxin-related gene, rapidly induced by IL-1 beta (PTX3), mRNA [NM_002852]	3.13E-010	5.57E-006	-1904	-1812	-1457	-1439	-0.863	-2273	-2391	-1890	-2174	0.818	1065	1519	1751	1190	0.880	0.176	1225	1266	1502	-1503	0.000	0.000	-0.569	-0.852	-2247	-2214	-1493	0.000
A_23_P121064	ENST00000295927	NM_002852	5806	PTX3	Homo sapiens pentraxin-related gene, rapidly induced by IL-1 beta (PTX3), mRNA [NM_002852]	3.64E-009	6.47E-005	-1948	-1872	-1414	0.000	-0.727	-2239	-2404	-1944	-2133	0.740	1034	1541	1666	1162	0.799	0.202	1114	1182	1455	-1457	0.000	-1093	-0.664	-0.767	-2337	-2419	-1542	-0.485
A_32_P115606	--	--	54899	PXK	Homo sapiens cDNA FLJ16460 fis, clone BRCAN2018240. [AK131385]	1.04E-008	1.85E-004	-0.956	-1421	-1230	-1167	-0.603	-0.916	-0.815	-0.824	-0.915	0.307	-0.559	0.252	-0.052	-0.016	0.343	0.346	0.698	0.672	0.822	0.298	0.064	-0.064	-0.383	0.472	0.607	-0.290	0.648	0.596
A_24_P140204	ENST00000356151	NM_017771	54899	PXK	Homo sapiens PX domain containing serine/threonine kinase (PXK), mRNA [NM_017771]	7.88E-011	1.40E-006	-0.866	-1335	-0.497	-1128	-1317	-0.756	-0.841	-0.876	-0.836	0.606	-0.084	0.568	0.391	0.021	0.006	0.045	0.471	0.101	0.421	0.729	0.260	0.503	-0.170	0.114	0.510	-0.163	0.400	0.316
A_23_P48676	ENST00000216392	NM_002863	5836	PYGL	Homo sapiens phosphorylase, glycogen; liver (Hers disease, glycogen storage disease type VI) (PYGL), mRNA [NM_002863]	1.17E-009	2.08E-005	-1048	-1743	-0.911	-1061	-0.512	-0.775	-0.851	-1132	-0.878	0.392	-0.572	0.584	0.091	0.290	0.522	0.111	0.266	-0.027	0.384	0.362	0.127	0.338	0.218	0.573	0.432	-0.360	0.502	0.811
A_23_P411953	ENST00000295526;ENST00000368457	NM_138300	90780	PYGO2	Homo sapiens pygopus homolog 2 (Drosophila) (PYGO2), mRNA [NM_138300]	7.50E-009	1.33E-004	0.784	0.560	0.836	0.092	0.008	0.614	0.440	0.667	0.577	-0.099	-0.400	-0.317	-0.440	-0.433	-0.253	-0.338	-0.273	-0.811	-0.096	-0.283	-0.609	-0.094	-0.432	-0.637	-0.459	0.068	-0.665	-0.253
A_23_P12463	ENST00000335913;ENST00000367600	NM_002826;NM_001004128	5768	QSCN6	Homo sapiens quiescin Q6 (QSCN6), transcript variant 1, mRNA [NM_002826]	7.43E-009	1.32E-004	-0.910	-0.890	-0.425	-1070	-1323	-1080	-1283	-1565	-0.939	0.474	1058	0.725	1084	0.342	0.324	-0.076	-0.009	0.322	0.708	0.402	0.090	0.441	-0.357	-0.229	0.043	-0.761	-0.574	0.383
A_23_P54373	--	NM_004580;NM_183234;NM_183235;NM_183236	5873	RAB27A	Homo sapiens RAB27A, member RAS oncogene family (RAB27A), transcript variant 1, mRNA [NM_004580]	7.68E-010	1.37E-005	-1196	-1643	-1194	-1041	-0.625	-0.964	-0.812	-0.907	-1564	0.359	-0.232	0.905	-0.005	-0.170	0.948	0.612	1103	0.478	0.209	-0.227	0.080	-0.190	0.194	0.196	0.515	-0.015	0.152	0.089
A_24_P373174	--	NM_004580;NM_183234;NM_183235;NM_183236	5873	RAB27A	Homo sapiens RAB27A, member RAS oncogene family (RAB27A), transcript variant 1, mRNA [NM_004580]	3.97E-007	7.06E-003	-1020	-1030	-1224	-0.693	-0.216	-0.747	-0.562	-0.758	-0.918	0.386	-0.632	0.348	0.088	0.340	1243	0.481	0.714	0.394	0.182	-0.210	0.079	-0.315	-0.205	0.125	0.664	-0.126	0.115	0.059
A_23_P37535	ENST00000321437	NM_016530	51762	RAB8B	Homo sapiens RAB8B, member RAS oncogene family (RAB8B), mRNA [NM_016530]	9.63E-008	1.71E-003	-1195	-1462	-0.946	-0.816	-0.141	-0.768	-0.364	-0.944	-1139	-0.127	-0.231	0.222	-0.117	-0.001	0.611	0.656	0.817	0.587	0.241	-0.374	-0.020	0.029	0.443	0.370	0.373	0.413	0.391	0.130
A_24_P337746	ENST00000284957;ENST00000380830;ENST00000380828	NM_014504	27342	RABGEF1	Homo sapiens RAB guanine nucleotide exchange factor (GEF) 1 (RABGEF1), mRNA [NM_014504]	1.68E-009	3.00E-005	-1307	-1572	-1379	-1510	-0.944	-1203	-1317	-0.824	-1114	0.161	-0.130	0.196	0.269	0.672	1297	0.119	0.675	1316	0.467	-0.368	-0.071	-0.618	-0.147	0.172	0.596	-0.660	0.580	0.146
A_23_P250825	ENST00000284957;ENST00000380830;ENST00000380828	NM_014504	27342	RABGEF1	Homo sapiens RAB guanine nucleotide exchange factor (GEF) 1 (RABGEF1), mRNA [NM_014504]	2.25E-011	4.01E-007	-1595	-1985	-1717	-1811	-0.926	-1734	-1606	-1418	-1739	0.015	0.394	0.597	0.597	0.815	1453	0.017	0.721	1503	0.221	-0.321	-0.337	-0.582	-0.205	-0.076	0.540	-0.809	0.512	-0.053
A_24_P232049	ENST00000284957;ENST00000380830;ENST00000380828	NM_014504	27342	RABGEF1	Homo sapiens RAB guanine nucleotide exchange factor (GEF) 1 (RABGEF1), mRNA [NM_014504]	1.67E-010	2.98E-006	-1436	-2133	-1852	-1643	-0.963	-1596	-1603	-1377	-1790	0.007	0.192	0.544	0.475	0.733	1423	0.013	0.862	1521	0.216	-0.439	-0.184	-0.789	-0.116	-0.088	0.700	-0.643	0.601	-0.121
A_23_P315571	ENST00000334133	NM_015150	23180	RAFTLIN	Homo sapiens raft-linking protein (RAFTLIN), mRNA [NM_015150]	3.27E-012	5.82E-008	0.692	1115	0.531	0.875	0.265	0.680	0.367	0.469	1118	-0.439	-0.433	-0.774	-0.569	-0.813	-0.580	-0.336	-0.979	-0.874	-0.415	-0.596	-0.237	-0.634	-0.678	-0.373	-0.294	-0.194	-0.603	-0.283
A_23_P1962	ENST00000255688;ENST00000354445	NM_004585	5920	RARRES3	Homo sapiens retinoic acid receptor responder (tazarotene induced) 3 (RARRES3), mRNA [NM_004585]	1.01E-007	1.79E-003	1131	0.990	1262	0.886	-0.090	0.518	0.357	0.378	1088	0.104	-0.445	-0.148	-0.380	-0.632	-0.741	-0.197	-0.943	-1592	-0.633	-0.543	-0.953	-0.185	-0.743	-1315	-1185	-0.228	-1520	-0.551
A_23_P91964	ENST00000286364	NM_006506	5922	RASA2	Homo sapiens RAS p21 protein activator 2 (RASA2), mRNA [NM_006506]	6.90E-010	1.23E-005	-0.314	-1095	-0.571	-1059	-0.891	-1010	-1149	-1063	-0.922	0.620	0.445	0.882	0.753	0.873	0.918	-0.296	0.328	0.350	0.235	0.240	-0.382	0.223	-0.257	-0.259	0.150	-0.529	-0.113	-0.154
A_23_P80566	ENST00000286364	NM_006506	5922	RASA2	Homo sapiens RAS p21 protein activator 2 (RASA2), mRNA [NM_006506]	1.59E-010	2.84E-006	-0.696	-0.913	-0.570	-1156	-1048	-1017	-1115	-0.994	-1021	0.378	0.431	0.956	0.977	0.760	0.920	-0.118	0.341	0.360	0.178	0.404	-0.373	0.254	0.083	-0.215	-0.097	-0.675	-0.086	-0.256
A_32_P223140	ENST00000361967	NM_145313	221002	RASGEF1A	Homo sapiens RasGEF domain family, member 1A (RASGEF1A), mRNA [NM_145313]	1.09E-008	1.94E-004	-1135	-1495	-1749	-1259	-1313	-1239	-1417	-1763	-1713	-0.559	1146	0.613	0.883	-0.037	-0.536	0.636	0.545	1541	0.427	0.126	0.071	-0.609	0.374	-0.285	0.544	-0.795	0.703	-0.154
A_23_P124642	ENST00000310803	NM_005739	10125	RASGRP1	Homo sapiens RAS guanyl releasing protein 1 (calcium and DAG-regulated) (RASGRP1), mRNA [NM_005739]	3.78E-007	6.72E-003	0.668	1069	1020	0.546	-0.057	0.315	0.159	0.653	1676	0.329	-0.728	-0.006	-0.452	-0.135	-0.322	-0.770	-0.786	-1105	0.159	-0.722	-1357	-0.396	-1861	-0.947	-1902	-0.559	-1228	-0.384
A_23_P114221	ENST00000330735	NM_002893	5931	RBBP7	Homo sapiens retinoblastoma binding protein 7 (RBBP7), mRNA [NM_002893]	1.64E-008	2.91E-004	0.512	0.827	0.684	0.419	0.205	0.417	0.128	0.753	0.608	0.016	-0.143	-0.269	-0.307	-0.052	-0.608	-0.317	-0.379	-0.752	-0.407	-0.247	-0.123	-0.074	-0.633	-0.303	-0.582	-0.133	-0.981	-0.476
A_23_P148308	--	NM_001017430;NM_006743;NM_001017431	5935	RBM3	Homo sapiens RNA binding motif (RNP1, RRM) protein 3 (RBM3), transcript variant 2, mRNA [NM_001017430]	4.71E-007	8.39E-003	-0.935	-0.052	-0.210	-0.591	-0.646	-0.112	-0.143	-0.013	0.198	0.397	0.338	0.461	0.442	0.000	0.803	0.513	0.579	0.598	0.407	-0.605	-0.331	0.159	-0.496	-0.885	-0.906	-0.252	-0.491	-0.618
A_23_P1638	ENST00000310046	NM_031492	83759	RBM4B	Homo sapiens RNA binding motif protein 4B (RBM4B), mRNA [NM_031492]	6.17E-008	1.10E-003	0.580	0.213	0.716	0.269	0.071	0.483	0.281	0.562	0.391	-0.100	-0.499	-0.418	-0.393	-0.444	-0.490	-0.269	-0.037	-0.686	-0.234	-0.018	-0.107	0.200	-0.445	-0.235	-0.225	0.140	-0.537	-0.189
A_24_P166645	--	NM_014374;NM_013400	29803	REPIN1	Homo sapiens replication initiator 1 (REPIN1), transcript variant 2, mRNA [NM_014374]	3.72E-007	6.62E-003	0.613	0.628	0.022	0.228	0.250	0.586	0.503	0.636	0.149	0.025	-0.418	-0.330	-0.501	-0.446	-0.294	-0.083	0.171	-0.444	-0.093	-0.220	-0.040	-0.114	-0.482	-0.164	-0.578	0.023	-0.530	-0.586
A_23_P119222	ENST00000221515	NM_020415	56729	RETN	Homo sapiens resistin (RETN), mRNA [NM_020415]	6.43E-010	1.14E-005	-2557	-3136	-1997	-3285	-0.696	-2334	-2280	-2419	-3498	-0.233	1816	0.053	0.145	1219	0.452	-0.180	-0.071	0.348	-0.725	0.507	0.948	0.575	1037	-0.004	0.427	0.268	-0.706	0.128
A_23_P502350	ENST00000303657;ENST00000359161	NM_000635;NM_134433	5990	RFX2	Homo sapiens regulatory factor X, 2 (influences HLA class II expression) (RFX2), transcript variant 1, mRNA [NM_000635]	3.31E-008	5.88E-004	0.405	-0.920	-0.761	-0.947	0.196	0.830	0.178	-0.734	-0.348	-1988	-0.765	-1877	-1442	-1698	-0.474	-0.947	-1668	-1097	-1636	1038	0.419	0.583	0.950	0.240	1212	0.368	1501	0.040
A_23_P306941	ENST00000382834	NM_153615	266747	RGR	Homo sapiens Ral-GDS related protein Rgr (Rgr), mRNA [NM_153615]	5.68E-012	1.01E-007	-1617	-2647	-2091	-1871	-0.845	-1211	-1432	-2014	-2104	0.462	0.338	0.691	0.650	0.866	1679	0.258	0.284	0.599	0.409	0.108	-0.144	-0.320	-0.184	0.095	0.445	-0.668	0.243	0.210
A_23_P12514	ENST00000339083;ENST00000285735;ENST00000369640	NM_175744	389	RHOC	Homo sapiens ras homolog gene family, member C (RHOC), mRNA [NM_175744]	4.75E-008	8.45E-004	1374	1091	0.342	0.678	0.298	0.985	0.573	0.136	1028	-1143	-0.530	-1041	-1594	-1093	-0.812	-0.499	-1816	-0.673	-1161	-0.620	-1333	-0.721	0.177	-0.873	-0.273	0.579	0.071	-0.309
A_24_P104115	ENST00000267205	NM_019034	54509	RHOF	Homo sapiens ras homolog gene family, member F (in filopodia) (RHOF), mRNA [NM_019034]	1.96E-007	3.48E-003	0.929	0.644	0.309	0.688	0.235	0.637	0.427	0.585	0.567	-0.130	-0.675	-0.137	-0.167	-0.459	-0.021	-0.267	0.220	-0.658	-0.117	0.000	-0.822	-0.241	0.212	-0.530	-0.821	-0.273	-0.918	-0.258
A_23_P58132	ENST00000303700;ENST00000381799	NM_004310	399	RHOH	Homo sapiens ras homolog gene family, member H (RHOH), mRNA [NM_004310]	1.96E-007	3.49E-003	0.801	0.628	1324	0.342	0.072	0.260	0.381	0.861	0.772	0.330	-0.374	0.206	-0.445	-0.121	0.132	-0.700	-0.445	-0.871	-0.296	-0.683	-1048	0.020	-1246	-0.634	-1543	-0.300	-1473	-0.938
A_23_P58132	ENST00000303700;ENST00000381799	NM_004310	399	RHOH	Homo sapiens ras homolog gene family, member H (RHOH), mRNA [NM_004310]	2.12E-007	3.77E-003	0.728	0.636	1338	0.344	0.074	0.251	0.305	0.846	0.742	0.283	-0.343	0.273	-0.431	-0.086	0.123	-0.656	-0.418	-0.874	-0.332	-0.678	-0.984	0.027	-1159	-0.603	-1477	-0.347	-1349	-0.885
A_23_P58132	ENST00000303700;ENST00000381799	NM_004310	399	RHOH	Homo sapiens ras homolog gene family, member H (RHOH), mRNA [NM_004310]	1.77E-007	3.15E-003	0.754	0.610	1266	0.323	0.103	0.176	0.373	0.875	0.757	0.306	-0.387	0.230	-0.463	-0.086	0.156	-0.621	-0.296	-0.866	-0.316	-0.726	-0.999	-0.004	-1147	-0.607	-1469	-0.278	-1356	-0.869
A_23_P58132	ENST00000303700;ENST00000381799	NM_004310	399	RHOH	Homo sapiens ras homolog gene family, member H (RHOH), mRNA [NM_004310]	2.12E-007	3.78E-003	0.778	0.623	1262	0.275	0.116	0.139	0.411	0.858	0.748	0.262	-0.323	0.199	-0.437	-0.056	0.158	-0.650	-0.305	-0.868	-0.343	-0.720	-0.990	0.061	-1202	-0.576	-1440	-0.319	-1303	-0.863
A_23_P58132	ENST00000303700;ENST00000381799	NM_004310	399	RHOH	Homo sapiens ras homolog gene family, member H (RHOH), mRNA [NM_004310]	1.93E-007	3.44E-003	0.758	0.675	1301	0.307	0.088	0.257	0.358	0.882	0.674	0.285	-0.300	0.252	-0.434	-0.076	0.123	-0.697	-0.300	-0.940	-0.411	-0.663	-1015	0.005	-1142	-0.588	-1442	-0.329	-1356	-0.919
A_23_P58132	ENST00000303700;ENST00000381799	NM_004310	399	RHOH	Homo sapiens ras homolog gene family, member H (RHOH), mRNA [NM_004310]	1.39E-007	2.47E-003	0.753	0.668	1298	0.359	0.100	0.280	0.317	0.776	0.729	0.277	-0.324	0.248	-0.390	-0.103	0.124	-0.709	-0.246	-0.957	-0.308	-0.693	-0.988	-0.001	-1153	-0.593	-1443	-0.342	-1323	-0.915
A_23_P58132	ENST00000303700;ENST00000381799	NM_004310	399	RHOH	Homo sapiens ras homolog gene family, member H (RHOH), mRNA [NM_004310]	9.95E-008	1.77E-003	0.750	0.621	1300	0.298	0.130	0.273	0.374	0.867	0.748	0.273	-0.450	0.217	-0.448	-0.136	0.214	-0.694	-0.214	-0.897	-0.363	-0.696	-0.998	-0.007	-1192	-0.759	-1381	-0.286	-1301	-0.901
A_23_P58132	ENST00000303700;ENST00000381799	NM_004310	399	RHOH	Homo sapiens ras homolog gene family, member H (RHOH), mRNA [NM_004310]	6.41E-008	1.14E-003	0.787	0.588	1268	0.300	0.151	0.213	0.396	0.882	0.736	0.249	-0.372	0.270	-0.412	-0.099	0.172	-0.664	-0.248	-0.820	-0.379	-0.746	-0.962	-0.008	-1197	-0.695	-1412	-0.351	-1322	-0.909
A_23_P58132	ENST00000303700;ENST00000381799	NM_004310	399	RHOH	Homo sapiens ras homolog gene family, member H (RHOH), mRNA [NM_004310]	4.82E-007	8.58E-003	0.777	0.673	1316	0.213	0.090	0.152	0.320	0.819	0.755	0.325	-0.311	0.289	-0.409	-0.054	0.147	-0.704	-0.260	-0.824	-0.318	-0.645	-1199	0.043	-1374	-0.543	-1431	-0.316	-1407	-0.950
A_23_P5611	ENST00000359799;ENST00000336130	NM_018151	55183	RIF1	Homo sapiens RAP1 interacting factor homolog (yeast) (RIF1), mRNA [NM_018151]	3.38E-007	6.02E-003	-0.566	0.213	-0.153	-0.213	-0.424	-0.306	-0.532	-0.139	0.018	0.293	0.604	0.315	0.613	0.354	0.169	0.268	0.506	0.408	0.634	0.000	0.041	0.092	-0.451	-0.066	-0.505	-0.507	-0.427	-0.188
A_23_P316601	ENST00000368323;ENST00000271940	NM_006912	6016	RIT1	Homo sapiens Ras-like without CAAX 1 (RIT1), mRNA [NM_006912]	3.13E-009	5.57E-005	-1030	-1401	-0.439	-0.833	-0.189	-0.664	-0.455	-0.696	-0.949	-0.178	-0.252	0.086	0.193	-0.217	0.228	0.305	0.223	0.095	-0.178	0.329	0.046	0.644	0.484	0.253	0.576	0.826	0.200	0.368
A_23_P151637	ENST00000304625	NM_002934	6036	RNASE2	Homo sapiens ribonuclease, RNase A family, 2 (liver, eosinophil-derived neurotoxin) (RNASE2), mRNA [NM_002934]	2.62E-007	4.66E-003	-1168	-1869	-1833	-1775	-0.351	-1110	-0.861	-2437	-1100	0.223	1097	0.499	-0.198	0.479	-0.595	0.415	-0.592	0.024	-0.269	0.225	1476	0.421	0.306	-0.211	-0.246	0.775	0.056	0.836
A_23_P148484	ENST00000337896;ENST00000349225	NM_016120;NM_183353	51132	RNF12	Homo sapiens ring finger protein 12 (RNF12), transcript variant 1, mRNA [NM_016120]	6.57E-008	1.17E-003	-0.759	-0.851	-0.853	-0.684	-0.511	-0.552	-0.438	-0.568	-0.849	0.094	0.041	0.172	0.336	0.352	1422	0.252	0.376	0.569	-0.014	-0.030	-0.125	-0.060	0.093	-0.116	0.313	-0.376	0.320	-0.291
A_23_P252283	ENST00000328381	NM_032322;NM_197939	84282	RNF135	Homo sapiens ring finger protein 135 (RNF135), transcript variant 1, mRNA [NM_032322]	2.46E-007	4.37E-003	0.019	0.160	0.043	0.300	-0.353	-0.001	-0.026	-0.196	0.106	-0.198	-0.469	-0.182	-0.102	-0.741	-0.581	-0.215	-0.393	-0.420	-0.272	0.424	0.299	0.617	0.222	-0.062	0.280	0.238	0.326	0.193
A_32_P203320	--	--	6093	ROCK1	Homo sapiens Rho-associated, coiled-coil containing protein kinase 1, mRNA (cDNA clone IMAGE:5269982), complete cds. [BC041849]	1.71E-007	3.05E-003	-0.875	-0.771	-0.641	-0.561	-0.440	-0.476	-0.824	-0.494	-0.445	0.288	-0.179	0.261	0.208	0.169	-0.013	0.170	0.408	0.439	0.480	0.208	0.386	0.327	-0.610	0.564	0.242	-0.367	0.163	0.464
A_23_P22433	ENST00000218340;ENST00000377880	NM_006915	6102	RP2	Homo sapiens retinitis pigmentosa 2 (X-linked recessive) (RP2), mRNA [NM_006915]	8.04E-008	1.43E-003	-0.644	-0.773	-0.710	-0.826	-0.607	-0.717	-0.563	-0.708	-0.381	0.102	-0.165	-0.156	-0.425	-0.057	0.424	0.379	0.509	0.742	0.466	-0.037	0.327	0.100	-0.160	0.184	0.453	-0.011	0.706	0.341
A_24_P356721	ENST00000084795	NM_000979	6141	RPL18	Homo sapiens ribosomal protein L18 (RPL18), mRNA [NM_000979]	4.34E-007	7.73E-003	0.573	0.746	0.882	0.140	0.145	0.236	0.475	0.587	0.206	0.052	0.259	0.078	-0.243	-0.222	-0.616	-0.332	-0.309	-0.631	-0.439	-0.294	-0.095	-0.426	-0.587	-0.378	-0.587	0.080	-0.685	-0.598
A_23_P309850	ENST00000315616;ENST00000336790	NM_152260	27079	RPUSD2	Homo sapiens RNA pseudouridylate synthase domain containing 2 (RPUSD2), mRNA [NM_152260]	2.20E-009	3.91E-005	0.910	0.936	1012	0.410	0.092	0.333	0.443	0.824	0.761	-0.070	-0.248	-0.294	-0.804	-0.379	-0.758	-0.464	-0.584	-0.973	-0.295	-0.410	-0.255	-0.129	-0.686	-0.592	-1010	-0.101	-0.838	-0.570
A_23_P39076	ENST00000246792	NM_006270	6237	RRAS	Homo sapiens related RAS viral (r-ras) oncogene homolog (RRAS), mRNA [NM_006270]	5.76E-008	1.02E-003	0.853	0.713	0.299	0.679	0.410	0.583	0.413	-0.003	-0.206	-1261	-0.228	-1016	-1241	-1667	-1501	-0.288	-1512	-0.393	-1306	-0.080	0.243	-0.190	0.645	-0.317	0.360	0.843	0.115	-0.035
A_23_P140290	--	NM_021136;NM_206857;NM_206852	6252	RTN1	Homo sapiens reticulon 1 (RTN1), transcript variant 1, mRNA [NM_021136]	1.01E-007	1.79E-003	0.913	1461	0.224	0.826	-0.141	1121	0.486	0.800	0.209	-0.633	-1699	-1514	-1771	-2692	-1773	0.167	-0.652	-1523	-1275	0.169	0.219	0.306	0.548	-0.270	-0.132	0.182	-0.690	0.000
A_23_P51231	ENST00000308873;ENST00000234584	NM_004350	864	RUNX3	Homo sapiens runt-related transcription factor 3 (RUNX3), transcript variant 2, mRNA [NM_004350]	1.70E-009	3.03E-005	1106	1248	0.516	0.830	-0.217	0.825	0.166	0.956	1218	-0.299	0.072	-0.568	-0.337	-0.415	-0.242	-0.413	-0.716	-1259	-0.286	-0.955	-0.998	-0.858	-1061	-1160	-1355	-0.525	-1452	-0.371
A_23_P74001	ENST00000295383;ENST00000368737	NM_005621	6283	S100A12	Homo sapiens S100 calcium binding protein A12 (calgranulin C) (S100A12), mRNA [NM_005621]	5.60E-011	9.96E-007	-1676	-3430	-1560	-1777	-1070	-2067	-2431	-3046	-2473	1131	0.451	0.765	0.550	0.782	0.862	0.001	-0.161	0.104	-0.164	0.843	0.535	0.122	0.855	-0.110	0.530	0.555	-0.621	0.016
A_23_P201711	ENST00000368720;ENST00000357209;ENST00000368719	NM_014624	6277	S100A6	Homo sapiens S100 calcium binding protein A6 (calcyclin) (S100A6), mRNA [NM_014624]	4.62E-007	8.22E-003	-0.225	-0.417	0.094	-0.576	-0.249	-0.259	-0.164	-0.562	-0.422	0.162	0.288	0.491	0.198	0.125	0.094	0.377	0.178	0.101	0.162	-0.111	0.223	0.094	0.109	-0.072	0.011	-0.049	-0.249	-0.018
A_23_P434809	ENST00000368733;ENST00000271846;ENST00000368732	NM_002964	6279	S100A8	Homo sapiens S100 calcium binding protein A8 (calgranulin A) (S100A8), mRNA [NM_002964]	2.97E-008	5.28E-004	-1035	-1491	-0.138	-0.602	-0.477	-0.337	-1538	-0.846	-0.724	0.514	0.081	0.211	0.115	0.538	0.377	0.081	0.115	0.307	0.169	0.488	0.013	-0.152	0.211	0.151	0.467	0.276	0.307	0.245
A_23_P23048	ENST00000368738;ENST00000295382	NM_002965	6280	S100A9	Homo sapiens S100 calcium binding protein A9 (calgranulin B) (S100A9), mRNA [NM_002965]	8.54E-012	1.52E-007	-1002	-1628	-0.837	-1109	-0.607	-0.843	-0.493	-1573	-0.887	0.328	0.336	0.538	0.266	0.444	0.000	0.457	0.184	0.324	0.312	0.516	0.354	0.085	0.270	0.134	0.165	-0.103	0.260	0.581
A_23_P58266	ENST00000296370;ENST00000382576	NM_005980	6286	S100P	Homo sapiens S100 calcium binding protein P (S100P), mRNA [NM_005980]	8.46E-008	1.50E-003	-2022	-2722	-0.803	-1737	-0.490	-0.223	-1260	-1571	-2135	0.456	0.359	1149	0.267	0.379	1221	0.584	0.281	0.534	0.058	-0.609	-0.482	-0.102	0.493	-0.297	0.524	0.397	0.095	-0.117
A_23_P63870	ENST00000287258;ENST00000372690	NM_144660	142891	SAMD8	Homo sapiens sterile alpha motif domain containing 8 (SAMD8), mRNA [NM_144660]	2.77E-008	4.94E-004	-1216	-1391	-1244	-1194	-0.298	-1054	-0.619	-1302	-1051	-0.362	-0.247	-0.090	-0.335	0.451	1003	0.515	0.901	0.818	0.333	-0.078	0.066	-0.094	0.081	0.480	0.563	0.115	0.552	0.058
A_23_P29005	ENST00000285670	NM_022136	64092	SAMSN1	Homo sapiens SAM domain, SH3 domain and nuclear localisation signals, 1 (SAMSN1), mRNA [NM_022136]	7.38E-014	1.31E-009	-2659	-2665	-2485	-2446	-2056	-2602	-2314	-1932	-2324	0.263	0.584	0.788	0.802	0.461	0.896	0.631	1177	1610	0.810	-0.794	0.489	-0.467	-1180	-0.721	0.600	-1040	0.279	0.336
A_23_P368101	ENST00000297109	NM_024632	79685	SAP30L	Homo sapiens SAP30-like (SAP30L), mRNA [NM_024632]	4.13E-007	7.35E-003	-0.542	-0.571	-0.199	-0.568	-0.133	-0.230	-0.172	-0.475	-0.540	0.015	-0.034	-0.053	0.026	-0.082	0.450	0.341	0.440	-0.110	-0.042	0.114	0.261	0.118	0.027	0.109	0.189	0.418	0.047	0.332
A_23_P92842	ENST00000282606	NM_016103;NM_001033503	51128	SAR1B	Homo sapiens SAR1 gene homolog B (S. cerevisiae) (SAR1B), transcript variant 2, mRNA [NM_016103]	4.31E-008	7.66E-004	-1363	-0.896	-0.378	-0.800	-0.048	-0.802	-1101	-1095	-0.395	-0.297	0.176	0.281	0.076	0.193	0.109	-0.138	0.026	0.519	0.257	-0.147	0.549	0.558	0.543	0.183	0.012	0.647	0.363	0.280
A_23_P137016	ENST00000379270;ENST00000252349;ENST00000379254	NM_002970	6303	SAT	Homo sapiens spermidine/spermine N1-acetyltransferase (SAT), mRNA [NM_002970]	1.24E-007	2.20E-003	-0.434	-0.285	-0.851	-0.620	-0.799	-0.804	-0.497	-0.866	-0.385	0.317	0.686	0.054	0.565	-0.055	0.234	-0.087	0.072	0.420	0.023	0.438	0.165	0.094	-0.388	-0.140	0.677	0.225	0.229	0.072
A_23_P419795	ENST00000256190	NM_030962	81846	SBF2	Homo sapiens SET binding factor 2 (SBF2), mRNA [NM_030962]	1.56E-007	2.78E-003	-0.515	-0.339	-0.734	-0.290	-0.430	-0.646	-0.444	-0.781	-0.519	0.171	-0.086	0.304	0.566	-0.193	-0.083	-0.036	-0.065	0.097	0.306	0.449	-0.184	0.741	0.053	0.433	0.137	0.067	0.043	0.456
A_23_P100730	ENST00000336915	NM_003726	8631	SCAP1	Homo sapiens src family associated phosphoprotein 1 (SCAP1), mRNA [NM_003726]	9.29E-008	1.65E-003	0.901	0.868	1589	0.769	0.034	0.524	0.315	0.768	1625	-0.020	-1305	-0.245	-0.679	-0.764	-0.950	-0.802	-0.868	-1953	-0.086	-0.944	-1330	-0.218	-1260	-1117	-1929	-0.319	-1502	-0.431
A_23_P62807	ENST00000271981;ENST00000366509;ENST00000366510	NM_016002	51097	SCCPDH	Homo sapiens saccharopine dehydrogenase (putative) (SCCPDH), mRNA [NM_016002]	1.72E-007	3.06E-003	-1026	-0.899	-0.114	-0.539	-0.880	-0.884	-1390	-0.783	-0.398	0.992	0.141	0.883	0.688	0.139	0.627	0.025	0.219	0.047	0.540	-0.248	0.377	0.380	0.152	-0.427	-0.101	-0.404	-0.411	-0.062
A_23_P345065	--	NM_016510	51540	SCLY	Homo sapiens selenocysteine lyase (SCLY), mRNA [NM_016510]	3.21E-007	5.71E-003	0.500	0.539	0.480	0.289	-0.113	0.249	0.196	0.319	0.673	-0.143	-0.483	-0.310	-0.396	-0.604	-0.238	-0.348	-0.396	-0.754	0.161	-0.202	0.049	0.016	-0.012	-0.162	-0.328	-0.108	-0.218	0.113
A_23_P366366	ENST00000242059	NM_014766	9805	SCRN1	Homo sapiens secernin 1 (SCRN1), mRNA [NM_014766]	8.16E-009	1.45E-004	0.921	1115	0.338	0.835	0.262	0.780	0.143	1142	0.157	-0.607	-0.180	-0.970	-0.580	-0.982	-0.938	-0.366	-0.664	-1234	-0.891	-0.208	0.074	-0.020	-0.492	-0.230	-0.370	-0.016	-0.934	-0.565
A_23_P114057	ENST00000305476	NM_017789	54910	SEMA4C	Homo sapiens sema domain, immunoglobulin domain (Ig), transmembrane domain (TM) and short cytoplasmic domain, (semaphorin) 4C (SEMA4C), mRNA [NM_017789]	1.69E-008	3.00E-004	0.936	1186	0.968	0.521	-0.219	0.721	0.223	0.856	1214	-0.037	-0.164	-0.222	-0.218	-0.735	-0.221	-0.755	-0.746	-1432	-0.126	-0.547	-1108	-0.896	-1050	-0.624	-1376	-0.600	-1231	-0.306
A_23_P214330	ENST00000229479	NM_030666	1992	SERPINB1	Homo sapiens serpin peptidase inhibitor, clade B (ovalbumin), member 1 (SERPINB1), mRNA [NM_030666]	4.31E-012	7.67E-008	-1308	-1182	-1248	-1272	-1306	-1297	-1004	-1573	-1090	-0.042	1089	0.225	0.806	0.280	0.681	0.051	0.011	0.598	0.059	0.358	0.669	0.400	0.013	-0.503	0.442	-0.059	0.467	0.222
A_23_P4561	ENST00000353706	NM_198833;NM_002640	5271	SERPINB8	Homo sapiens serpin peptidase inhibitor, clade B (ovalbumin), member 8 (SERPINB8), transcript variant 2, mRNA [NM_198833]	5.62E-010	1.00E-005	-1165	-0.747	-0.447	-0.796	-0.766	-0.944	-0.859	-1304	-1350	0.147	0.933	0.605	0.344	-0.195	0.545	0.430	0.650	0.546	0.362	-0.384	0.603	0.006	0.401	-0.240	-0.020	0.157	-0.332	0.056
A_32_P191859	ENST00000330479	NM_020382	387893	SETD8	Homo sapiens SET domain containing (lysine methyltransferase) 8 (SETD8), mRNA [NM_020382]	6.88E-010	1.22E-005	-0.273	-0.939	-0.412	-0.698	-0.197	-0.761	-0.559	-0.626	-0.900	0.198	0.159	0.270	-0.033	0.353	0.247	0.060	0.556	0.156	0.058	0.439	0.061	0.355	0.419	-0.004	0.143	0.218	0.092	0.047
A_24_P63030	ENST00000272433	NM_144579	94097	SFXN5	Homo sapiens sideroflexin 5 (SFXN5), mRNA [NM_144579]	4.94E-009	8.80E-005	-0.887	-0.680	-0.496	-0.947	-0.945	-0.461	-0.930	-0.850	-1121	0.714	0.301	0.383	0.723	0.037	0.152	0.288	0.907	-0.183	0.595	0.456	0.413	0.223	-0.272	-0.170	0.039	-0.427	-0.291	0.255
A_24_P148750	ENST00000383791	NM_004844;NM_001018009	9467	SH3BP5	Homo sapiens SH3-domain binding protein 5 (BTK-associated) (SH3BP5), transcript variant 1, mRNA [NM_004844]	9.36E-010	1.66E-005	-0.439	-0.569	-0.982	-0.932	-0.490	-0.696	-0.590	-0.488	-1076	0.332	0.583	0.441	0.717	0.645	0.888	0.162	0.391	0.706	0.238	0.067	0.139	-0.339	-0.975	-0.253	-0.084	-0.338	0.031	-0.121
A_23_P143964	ENST00000383791;ENST00000253688	NM_004844;NM_001018009	9467	SH3BP5	Homo sapiens SH3-domain binding protein 5 (BTK-associated) (SH3BP5), transcript variant 1, mRNA [NM_004844]	2.04E-010	3.63E-006	-0.845	-0.842	-0.710	-1121	-0.988	-0.926	-0.712	-0.500	-0.637	0.264	0.708	0.254	0.715	0.438	1180	0.123	0.249	0.810	0.564	-0.153	-0.108	-0.417	-0.422	-0.452	0.158	-0.658	0.146	0.161
A_23_P22957	ENST00000350336	NM_016009	51100	SH3GLB1	Homo sapiens SH3-domain GRB2-like endophilin B1 (SH3GLB1), mRNA [NM_016009]	2.89E-008	5.13E-004	-0.632	-1081	-1251	-0.610	-0.257	-0.747	-0.244	-0.761	-0.944	-0.346	-0.104	0.049	-0.176	0.363	0.652	0.141	0.247	0.404	-0.338	0.145	0.322	0.019	0.363	0.505	0.641	0.275	0.566	0.261
A_23_P158239	ENST00000328923	NM_005412	6472	SHMT2	Homo sapiens serine hydroxymethyltransferase 2 (mitochondrial) (SHMT2), mRNA [NM_005412]	1.03E-007	1.84E-003	0.501	0.450	0.625	0.119	0.454	0.517	0.216	0.566	0.090	-0.526	0.060	-0.377	-0.497	-0.082	-0.620	-0.166	-0.219	-0.456	-0.162	-0.281	0.003	0.033	-0.482	0.122	-0.281	-0.101	-0.431	-0.417
A_24_P125561	ENST00000250360	NM_014441	27180	SIGLEC9	Homo sapiens sialic acid binding Ig-like lectin 9 (SIGLEC9), mRNA [NM_014441]	3.22E-007	5.72E-003	-0.721	-0.732	-0.472	-0.525	-0.633	-0.370	-0.600	-1426	-1227	0.148	0.550	0.443	0.498	0.381	0.394	-0.212	0.064	0.011	-0.199	0.690	0.524	0.795	-0.053	0.197	0.014	-0.179	0.038	-0.099
A_23_P137470	ENST00000308942;ENST00000366629;ENST00000262861	NM_020808	57568	SIPA1L2	Homo sapiens signal-induced proliferation-associated 1 like 2 (SIPA1L2), mRNA [NM_020808]	1.62E-010	2.88E-006	-1778	-1883	-1149	-1771	-1140	-1129	-1288	-1537	-1762	-0.677	0.631	0.772	0.644	0.715	1337	0.130	0.415	0.952	0.130	0.207	0.158	-0.211	-0.109	0.227	0.415	-0.863	0.484	0.202
A_23_P43369	ENST00000378419;ENST00000259608	NM_014450	27240	SIT1	Homo sapiens signaling threshold regulating transmembrane adaptor 1 (SIT1), mRNA [NM_014450]	2.15E-008	3.83E-004	1358	1303	0.144	0.876	0.633	0.968	0.875	1253	0.672	0.228	-1199	-0.568	-1026	0.000	-0.430	-0.710	-0.061	-1737	-0.550	-0.651	-1150	-1978	-1204	-0.514	-1488	0.068	-1455	-1330
A_24_P239578	ENST00000338087	NM_006748	6503	SLA	Homo sapiens Src-like-adaptor (SLA), mRNA [NM_006748]	3.62E-007	6.45E-003	-0.199	-0.736	-1513	-0.874	-0.505	-0.637	-0.624	-0.974	-1571	0.187	0.453	-0.429	0.062	-0.018	0.244	0.280	0.497	0.401	-0.376	0.740	0.606	0.180	-0.054	0.163	0.933	-0.042	0.414	-0.017
A_23_P216340	ENST00000338087	NM_006748	6503	SLA	Homo sapiens Src-like-adaptor (SLA), mRNA [NM_006748]	3.19E-011	5.68E-007	-0.740	-0.674	-1177	-0.926	-0.973	-1046	-0.587	-0.970	-0.570	0.176	0.526	-0.125	0.469	0.142	0.151	0.310	0.441	0.580	0.316	0.303	0.381	0.310	-0.482	0.003	0.580	0.176	0.268	0.283
A_23_P62647	ENST00000343520;ENST00000235739	NM_003037	6504	SLAMF1	Homo sapiens signaling lymphocytic activation molecule family member 1 (SLAMF1), mRNA [NM_003037]	3.91E-007	6.96E-003	0.461	1071	0.914	0.089	0.037	0.214	0.663	0.478	0.742	0.042	-0.456	-0.176	-0.485	-0.246	-0.424	-0.285	-0.179	-0.185	0.140	-0.430	-0.970	-0.053	-1234	-0.298	-1252	-0.100	-0.705	-0.542
A_24_P76831	ENST00000233202	NM_000578	6556	SLC11A1	Homo sapiens solute carrier family 11 (proton-coupled divalent metal ion transporters), member 1 (SLC11A1), mRNA [NM_000578]	2.68E-007	4.76E-003	-0.549	-1621	-1682	-1063	-0.484	-1084	-0.707	-1578	-1506	0.273	0.257	0.428	0.856	0.571	0.197	0.183	0.204	0.173	-0.380	1100	0.393	0.009	-0.991	0.620	0.807	-0.154	0.084	0.180
A_24_P286114	ENST00000265113;ENST00000381918;ENST00000381914	NM_004172	6507	SLC1A3	Homo sapiens solute carrier family 1 (glial high affinity glutamate transporter), member 3 (SLC1A3), mRNA [NM_004172]	1.08E-012	1.92E-008	-4233	-2899	-3392	-3297	-3890	-3898	-3369	-3858	-4323	0.265	2168	-0.345	1429	0.637	0.377	0.236	0.404	2133	0.264	-0.473	0.927	-1244	-0.180	-1007	-1394	-1798	0.434	-0.507
A_23_P388900	ENST00000295587;ENST00000369503	NM_018420	55356	SLC22A15	Homo sapiens solute carrier family 22 (organic cation transporter), member 15 (SLC22A15), mRNA [NM_018420]	4.15E-010	7.38E-006	-1442	-0.892	-0.829	-1434	-1443	-1036	-0.881	-1455	-0.766	0.362	0.611	0.617	0.474	-0.001	-0.174	0.393	0.491	0.538	0.746	0.465	0.433	0.511	-0.769	0.128	0.045	-0.413	0.372	0.513
A_23_P93217	--	NM_153320;NM_006672	10864	SLC22A7	Homo sapiens solute carrier family 22 (organic anion transporter), member 7 (SLC22A7), transcript variant 2, mRNA [NM_153320]	2.16E-011	3.84E-007	-1173	-1663	-0.947	-1891	-2066	-1989	-1536	-1852	-1136	0.753	0.841	0.739	0.343	-0.002	1192	-0.061	-0.092	0.397	0.184	0.886	0.662	0.080	0.352	0.000	0.415	-0.361	-0.002	0.973
A_23_P109895	--	NM_022911;NM_001040454;NM_134263;NM_134426	65010	SLC26A6	Homo sapiens solute carrier family 26, member 6 (SLC26A6), transcript variant 1, mRNA [NM_022911]	1.28E-007	2.27E-003	-1121	-0.547	-0.652	-0.923	-0.910	-0.742	-1447	-1254	-0.896	0.200	0.880	0.951	0.541	0.635	-0.105	-0.008	0.408	0.677	0.217	0.198	0.457	0.215	-1027	0.312	0.278	-0.839	-0.033	0.183
A_24_P179816	--	NM_024330	11000	SLC27A3	Homo sapiens solute carrier family 27 (fatty acid transporter), member 3 (SLC27A3), mRNA [NM_024330]	1.60E-007	2.86E-003	0.525	1088	0.424	0.563	-0.013	0.674	0.185	0.337	0.212	-0.782	0.092	-0.644	-0.867	-1021	-1154	-0.239	-0.841	-1076	-0.667	0.033	0.359	0.276	0.309	-0.184	-0.425	0.111	-0.521	0.036
A_32_P47754	ENST00000340749	--	144195	SLC2A14	Homo sapiens solute carrier family 2 (facilitated glucose transporter), member 14, mRNA (cDNA clone MGC:71510 IMAGE:5297510), complete cds. [BC060766]	7.69E-008	1.37E-003	-0.604	-2483	-1002	-1911	-0.848	-0.975	-1315	-1211	-1864	0.526	-0.059	0.408	0.152	0.775	1599	-0.058	0.165	-0.175	0.037	0.655	-0.157	0.030	-0.039	0.380	0.638	-0.496	-0.030	0.714
A_24_P81900	ENST00000075120	NM_006931	6515	SLC2A3	Homo sapiens solute carrier family 2 (facilitated glucose transporter), member 3 (SLC2A3), mRNA [NM_006931]	8.49E-008	1.51E-003	-0.671	-2495	-1958	-1549	-0.722	-1210	-1459	-1429	-1786	0.564	-0.691	0.065	0.022	0.449	1772	-0.224	0.214	0.401	0.329	0.731	-0.242	-0.056	-0.148	0.347	0.713	-0.503	0.662	0.516
A_23_P102575	ENST00000266077	NM_020062	56731	SLC2A4RG	Homo sapiens SLC2A4 regulator (SLC2A4RG), mRNA [NM_020062]	5.26E-009	9.36E-005	0.905	0.525	0.304	0.396	0.249	0.628	0.459	0.588	0.356	0.088	0.228	0.222	-0.312	-0.288	-0.134	-0.573	-0.118	-0.575	-0.218	-0.609	-0.635	-0.971	-0.112	-0.647	-0.628	-0.124	-0.537	-0.844
A_23_P102571	ENST00000266077;ENST00000344814	NM_020062	56731	SLC2A4RG	Homo sapiens SLC2A4 regulator (SLC2A4RG), mRNA [NM_020062]	5.58E-008	9.93E-004	0.700	0.919	0.854	0.461	-0.158	0.562	0.344	0.862	0.787	-0.089	0.077	0.063	-0.186	-0.569	-0.644	-0.715	-0.273	-0.816	-0.295	-0.612	-0.774	-0.285	0.029	-1020	-1187	-0.364	-0.830	-0.492
A_23_P361569	ENST00000245680	NM_025181	80255	SLC35F5	Homo sapiens solute carrier family 35, member F5 (SLC35F5), mRNA [NM_025181]	5.67E-008	1.01E-003	-0.688	-0.524	-0.966	-0.525	-0.617	-0.555	-0.619	-0.564	-0.235	0.204	-0.214	0.123	0.390	0.189	0.181	0.203	0.712	0.495	0.694	0.218	0.462	-0.103	-0.536	0.041	0.172	-0.076	0.156	0.117
A_23_P345093	ENST00000326402	NM_152313	120103	SLC36A4	Homo sapiens solute carrier family 36 (proton/amino acid symporter), member 4 (SLC36A4), mRNA [NM_152313]	1.47E-012	2.61E-008	-1300	-1026	-1523	-1283	-1423	-1394	-1579	-1437	-1245	0.298	1071	0.614	0.894	0.186	0.515	0.264	0.763	1106	0.470	-0.094	0.388	-0.290	-0.727	-0.192	0.700	-0.662	0.007	-0.088
A_23_P86838	ENST00000326402	NM_152313	120103	SLC36A4	Homo sapiens solute carrier family 36 (proton/amino acid symporter), member 4 (SLC36A4), mRNA [NM_152313]	8.05E-009	1.43E-004	-1796	-0.903	-0.800	-1481	-1532	-1268	-2001	-1388	-1311	0.020	1672	0.713	0.965	0.118	0.307	-0.134	0.542	1208	0.446	-0.391	0.419	-0.044	-0.364	-0.235	0.479	-1322	-0.094	-0.200
A_23_P95130	ENST00000326232	NM_207113;NM_032295	84255	SLC37A3	Homo sapiens solute carrier family 37 (glycerol-3-phosphate transporter), member 3 (SLC37A3), transcript variant 1, mRNA [NM_207113]	4.33E-011	7.71E-007	-2208	-2484	-1385	-2222	-1971	-1840	-2146	-2476	-1821	1186	-0.215	1266	0.957	0.472	0.908	-0.051	0.135	0.388	0.999	0.820	-0.124	0.447	-1270	-0.108	0.044	-0.983	0.279	0.612
A_23_P158449	ENST00000340308	NM_032295;NM_207113	84255	SLC37A3	Homo sapiens solute carrier family 37 (glycerol-3-phosphate transporter), member 3 (SLC37A3), transcript variant 2, mRNA [NM_032295]	5.10E-007	9.07E-003	-2244	-2265	-1628	-2151	-1847	-1712	-1603	-2389	0.000	0.833	0.066	1079	0.935	0.621	1151	0.223	-0.016	0.540	0.918	0.841	-0.114	0.450	-2280	-0.050	0.548	-1278	0.612	0.216
A_24_P317604	ENST00000326232	NM_207113;NM_032295	84255	SLC37A3	Homo sapiens solute carrier family 37 (glycerol-3-phosphate transporter), member 3 (SLC37A3), transcript variant 1, mRNA [NM_207113]	4.69E-009	8.35E-005	-2014	-2487	-3285	-1849	-1417	-1751	-1885	-2411	-2255	1270	-1117	0.847	0.563	0.394	1170	0.122	0.458	0.796	0.932	0.688	0.099	-0.119	-1843	0.266	0.549	-0.777	0.677	0.386
A_23_P218079	ENST00000256689	NM_018976	54407	SLC38A2	Homo sapiens solute carrier family 38, member 2 (SLC38A2), mRNA [NM_018976]	1.82E-007	3.24E-003	-0.219	-0.789	-0.351	-1196	-1362	-0.656	-0.958	-1318	-0.482	0.276	0.339	0.600	0.273	0.418	0.245	-0.302	0.155	0.284	-0.395	0.721	0.185	0.640	0.377	0.234	0.394	-0.350	0.194	0.002
A_23_P216630	ENST00000185520	NM_080546	23446	SLC44A1	Homo sapiens solute carrier family 44, member 1 (SLC44A1), transcript variant 2, mRNA [NM_080546]	8.95E-009	1.59E-004	-0.711	-0.505	-0.485	-0.593	-0.380	-0.661	-1124	-0.405	-0.417	0.549	0.629	0.236	0.225	0.156	0.328	0.235	0.526	0.608	0.544	-0.471	0.386	-0.007	-0.399	0.275	-0.206	-0.467	0.012	0.040
A_32_P147078	ENST00000378715	--	6546	SLC8A1	Homo sapiens mRNA; cDNA DKFZp686J04125 (from clone DKFZp686J04125). [BX648299]	2.00E-007	3.55E-003	-0.552	-0.070	0.508	-0.111	-0.597	0.061	-0.344	-1131	-0.196	-1249	-0.296	-0.925	-1046	-1477	-1432	0.278	-1456	-0.301	-0.845	0.901	0.595	0.794	0.497	0.870	0.318	0.372	0.894	0.611
A_32_P154342	ENST00000310954	NM_180991	353189	SLCO4C1	Homo sapiens solute carrier organic anion transporter family, member 4C1 (SLCO4C1), mRNA [NM_180991]	5.59E-009	9.94E-005	-0.956	-1630	-1479	-1307	-0.720	-1142	-1358	-1048	-1158	1004	-0.668	1090	-0.026	0.206	0.735	0.508	1064	0.503	1097	-0.312	-0.356	-0.023	-0.366	-0.096	-0.013	-0.876	0.406	0.307
A_23_P48936	ENST00000327367	NM_005902	4088	SMAD3	Homo sapiens SMAD, mothers against DPP homolog 3 (Drosophila) (SMAD3), mRNA [NM_005902]	5.49E-007	9.76E-003	0.518	0.996	1019	0.564	-0.245	0.202	0.481	0.926	0.918	-0.026	-0.491	-0.120	-0.197	-0.662	-0.430	-0.788	-0.698	-1337	-0.030	-0.345	-0.399	-0.008	-0.928	-0.802	-0.880	-0.054	-0.760	-0.474
A_23_P256342	--	NM_015132	23161	SNX13	Homo sapiens sorting nexin 13 (SNX13), mRNA [NM_015132]	6.32E-009	1.12E-004	-0.754	-0.598	-0.773	-0.528	-0.297	-0.357	-0.559	-0.711	-0.403	0.193	-0.186	0.226	0.030	0.067	0.070	0.026	0.275	0.383	0.188	0.392	0.247	0.351	-0.213	0.385	0.545	-0.102	0.589	0.013
A_23_P412980	--	NM_015132	23161	SNX13	Homo sapiens sorting nexin 13 (SNX13), mRNA [NM_015132]	7.86E-009	1.40E-004	-0.812	-0.818	-0.752	-0.602	-0.242	-0.382	-0.580	-0.510	-0.328	-0.017	-0.263	0.167	-0.039	-0.025	0.264	0.049	0.351	0.451	0.180	0.271	0.144	0.501	-0.132	0.269	0.385	0.019	0.618	0.287
A_23_P207058	ENST00000330871	NM_003955	9021	SOCS3	Homo sapiens suppressor of cytokine signaling 3 (SOCS3), mRNA [NM_003955]	7.83E-011	1.39E-006	-1881	-2334	-1978	-3298	-1159	-2266	-0.658	-2209	-3030	-0.039	0.570	0.923	1056	1016	1658	0.213	0.040	0.485	0.234	0.128	-0.187	0.091	0.007	-0.131	0.050	0.078	-0.027	0.197
A_23_P351069	ENST00000330871	NM_003955	9021	SOCS3	Homo sapiens suppressor of cytokine signaling 3 (SOCS3), mRNA [NM_003955]	3.67E-007	6.53E-003	-1404	-1939	-2751	-2366	-0.980	-2029	-0.439	0.000	-2960	0.292	-0.073	0.380	0.618	0.569	1710	0.475	0.322	0.999	0.299	0.084	0.393	-0.789	-0.494	0.088	0.701	-0.047	0.507	0.040
A_23_P202029	--	NM_006459	10613	SPFH1	Homo sapiens SPFH domain family, member 1 (SPFH1), mRNA [NM_006459]	2.89E-010	5.15E-006	-1444	-1367	-1267	-1439	-1471	-1643	-1439	-1453	-1271	0.226	0.988	0.436	1167	0.791	0.036	0.051	0.081	1320	0.392	0.365	0.601	-0.019	-0.637	-0.348	0.232	-1151	0.270	0.229
A_23_P52219	ENST00000370410;ENST00000370408	NM_006459	10613	SPFH1	Homo sapiens SPFH domain family, member 1 (SPFH1), mRNA [NM_006459]	1.41E-008	2.52E-004	-1644	-1421	-2124	-1238	-1213	-1918	-1319	-1761	-2014	0.223	0.692	0.110	1015	0.423	0.113	0.414	0.261	1993	0.384	-0.121	0.715	-0.764	-1016	-0.031	0.477	-1248	0.743	-0.355
A_23_P433760	--	NM_003123;NM_001030288	6693	SPN	Homo sapiens sialophorin (leukosialin, CD43) (SPN), transcript variant 2, mRNA [NM_003123]	3.49E-007	6.21E-003	1126	1184	0.506	1050	0.282	0.608	-0.025	0.343	0.835	-0.466	0.073	-0.453	-0.444	0.204	-0.727	-0.596	-0.708	-1067	-0.680	-0.516	-0.960	-0.710	0.180	-0.536	-1153	-0.318	-1626	-0.549
A_23_P161280	ENST00000317376;ENST00000373109	NM_014767	9806	SPOCK2	Homo sapiens sparc/osteonectin, cwcv and kazal-like domains proteoglycan (testican) 2 (SPOCK2), mRNA [NM_014767]	1.93E-008	3.43E-004	1130	1105	1146	0.147	0.046	0.714	0.640	1084	0.810	-0.007	0.299	-0.572	-0.881	-0.542	-0.869	-0.516	-0.336	-1570	0.037	-0.785	-1232	-0.418	-1543	-0.668	-1395	-0.452	-1559	-0.925
A_24_P150486	ENST00000216484	NM_004863	9517	SPTLC2	Homo sapiens serine palmitoyltransferase, long chain base subunit 2 (SPTLC2), mRNA [NM_004863]	3.72E-007	6.62E-003	-1119	-0.279	-0.776	-0.653	-1214	-0.862	-0.885	-1124	-0.955	-0.118	1118	0.224	0.807	-0.244	-0.314	0.321	0.166	0.726	0.279	0.168	0.762	0.023	-0.342	-0.026	0.310	-0.478	0.435	0.245
A_23_P3146	ENST00000216484	NM_004863	9517	SPTLC2	Homo sapiens serine palmitoyltransferase, long chain base subunit 2 (SPTLC2), mRNA [NM_004863]	3.31E-007	5.89E-003	-1130	-0.632	-1099	-0.668	-1098	-0.784	-1054	-1170	-1409	-0.311	1256	0.431	0.869	-0.442	-0.271	0.568	0.655	1114	0.196	-0.316	0.582	-0.034	-0.002	-0.267	0.235	-0.678	0.417	-0.144
A_23_P19543	ENST00000346162;ENST00000373821	NM_003137	6732	SRPK1	Homo sapiens SFRS protein kinase 1 (SRPK1), mRNA [NM_003137]	2.85E-012	5.08E-008	-1413	-1610	-1238	-1507	-1123	-1171	-1102	-1003	-1066	0.492	-0.230	0.739	0.352	0.035	0.503	0.161	0.702	0.647	0.602	0.230	0.064	0.512	-0.384	0.179	0.420	-0.381	0.661	0.557
A_23_P36076	ENST00000278412	NM_003146	6749	SSRP1	Homo sapiens structure specific recognition protein 1 (SSRP1), mRNA [NM_003146]	2.45E-007	4.37E-003	0.672	1010	0.740	0.600	0.061	0.333	0.036	0.677	0.565	0.025	0.062	-0.272	-0.480	-0.411	-0.830	-0.497	-0.659	-0.809	-0.410	-0.333	0.249	-0.231	-0.641	-0.301	-0.752	-0.154	-0.738	-0.260
A_23_P416711	--	NM_152996	256435	ST6GALNAC3	Homo sapiens ST6 (alpha-N-acetyl-neuraminyl-2,3-beta-galactosyl-1,3)-N-acetylgalactosaminide alpha-2,6-sialyltransferase 3 (ST6GALNAC3), mRNA [NM_152996]	1.05E-007	1.87E-003	-2452	-1766	-1108	-2534	-0.540	-1904	-2449	-1609	-1254	-0.945	0.428	-0.474	-1153	-0.088	0.250	-0.240	0.002	1229	-0.134	0.350	0.853	0.192	0.033	0.830	1467	-0.627	1418	0.701
A_23_P315892	ENST00000373146	NM_013443	30815	ST6GALNAC6	Homo sapiens ST6 (alpha-N-acetyl-neuraminyl-2,3-beta-galactosyl-1,3)-N-acetylgalactosaminide alpha-2,6-sialyltransferase 6 (ST6GALNAC6), mRNA [NM_013443]	7.59E-008	1.35E-003	0.948	0.341	0.233	0.454	0.497	0.579	0.437	0.542	0.551	-0.561	-0.046	-0.662	-0.795	-0.499	-0.150	-0.188	-0.272	-0.369	-0.447	-0.889	-0.526	-0.787	0.256	-0.340	-0.257	0.152	-0.197	-0.355
A_23_P68031	ENST00000358470	NM_003151	6775	STAT4	Homo sapiens signal transducer and activator of transcription 4 (STAT4), mRNA [NM_003151]	2.00E-007	3.56E-003	0.425	1044	0.731	0.778	-0.178	0.412	-0.014	0.436	1529	0.084	0.317	0.309	0.255	-0.227	-0.441	-0.454	-0.797	-0.540	-0.067	-0.822	-1251	-0.606	-2047	-0.942	-1359	-0.726	-1679	-0.343
A_23_P154367	ENST00000263955	NM_004226	9262	STK17B	Homo sapiens serine/threonine kinase 17b (apoptosis-inducing) (STK17B), mRNA [NM_004226]	3.69E-012	6.56E-008	-1041	-1608	-0.900	-1552	-0.783	-0.735	-1488	-1346	-0.958	0.431	0.422	0.750	0.528	0.231	1115	0.436	0.820	0.715	0.536	-0.168	-0.391	-0.006	-0.367	-0.169	0.489	-0.590	-0.049	0.208
A_24_P330397	ENST00000355683;ENST00000357479	NM_014574	29966	STRN3	Homo sapiens striatin, calmodulin binding protein 3 (STRN3), mRNA [NM_014574]	4.84E-008	8.62E-004	-1202	-0.953	-0.907	-1177	-0.442	-0.877	-0.789	-0.839	-0.174	-0.119	0.064	-0.010	0.194	0.065	0.624	0.273	0.451	0.873	0.779	-0.240	-0.075	0.105	-0.103	-0.057	0.348	-0.118	0.747	0.398
A_23_P121622	--	--	27284	SULT1B1	Homo sapiens mRNA for ST1B2, complete cds. [D89479]	5.86E-014	1.04E-009	-1712	-2467	-1680	-1783	-0.955	-1884	-1371	-1752	-1309	-0.019	-0.359	0.004	-0.707	-0.498	0.261	0.066	-0.272	0.130	0.100	0.909	0.359	0.466	1204	0.368	0.727	0.679	1293	0.901
A_23_P302470	ENST00000310613	NM_014465	27284	SULT1B1	Homo sapiens sulfotransferase family, cytosolic, 1B, member 1 (SULT1B1), mRNA [NM_014465]	5.03E-010	8.95E-006	-2192	-3084	-1861	-2336	-1860	-2337	-1316	-1789	-0.930	-0.203	-0.772	-0.053	-1257	0.000	-0.028	0.347	0.096	0.677	0.504	0.826	-0.059	0.383	0.976	-0.040	0.678	0.622	1818	1425
A_23_P123265	--	NM_015411;NM_001042468;NM_001042469;NM_001042470	25870	SUMF2	Homo sapiens sulfatase modifying factor 2 (SUMF2), transcript variant 2, mRNA [NM_015411]	1.04E-008	1.84E-004	0.450	0.636	0.504	0.570	0.466	0.569	0.276	0.495	0.120	-0.326	-0.209	-0.478	-0.368	-0.331	-0.422	-0.252	-0.231	-0.722	-0.752	-0.333	0.309	0.112	-0.297	-0.184	-0.180	0.006	-0.625	-0.572
A_23_P401076	ENST00000375472	NM_145006	203328	SUSD3	Homo sapiens sushi domain containing 3 (SUSD3), mRNA [NM_145006]	1.25E-011	2.22E-007	0.184	0.040	0.016	-0.529	-0.212	-0.503	0.016	0.136	-0.154	0.662	0.107	0.790	0.544	0.674	1015	0.206	0.302	0.588	0.647	-0.999	-1564	-0.869	-0.471	-0.890	-0.835	-0.784	-1195	-1287
A_23_P168188	ENST00000297239;ENST00000360448	NM_001009991	94120	SYTL3	Homo sapiens synaptotagmin-like 3 (SYTL3), mRNA [NM_001009991]	8.25E-008	1.47E-003	-0.552	-0.628	-1082	-0.845	-1201	-0.993	-0.835	-0.635	-0.570	0.350	0.902	0.498	1701	-0.150	0.380	-0.070	0.600	1072	0.616	-0.130	-0.503	-0.768	-0.728	-0.584	0.054	-1208	-0.266	-0.100
A_24_P291826	ENST00000367081;ENST00000297239	NM_001009991	94120	SYTL3	Homo sapiens synaptotagmin-like 3 (SYTL3), mRNA [NM_001009991]	1.40E-007	2.49E-003	-0.350	-0.841	-1360	-0.633	-0.715	-0.591	-0.948	-0.602	-0.854	0.286	0.632	0.448	1535	-0.024	0.423	-0.098	0.883	1040	0.452	-0.293	-0.382	-0.853	-0.649	-0.306	0.212	-1009	-0.123	-0.146
A_23_P122876	--	NM_005641;NM_139123;NM_139122;NM_139315	6878	TAF6	Homo sapiens TAF6 RNA polymerase II, TATA box binding protein (TBP)-associated factor, 80kDa (TAF6), transcript variant 1, mRNA [NM_005641]	1.62E-008	2.88E-004	0.653	0.654	0.059	0.430	0.373	0.400	0.299	0.466	0.399	-0.206	-0.187	-0.599	-0.750	-0.541	-0.709	-0.317	-0.315	-0.263	-0.159	-0.300	0.018	-0.431	0.181	-0.205	-0.397	-0.038	0.217	-0.283
A_23_P111273	ENST00000379300	NM_016495	51256	TBC1D7	Homo sapiens TBC1 domain family, member 7 (TBC1D7), mRNA [NM_016495]	7.91E-010	1.41E-005	-0.332	-0.798	-0.501	-0.533	-0.375	-0.637	-0.537	-0.676	-0.707	0.481	-0.107	0.192	0.471	-0.002	0.274	0.605	0.873	0.622	0.374	-0.133	-0.103	-0.218	0.163	-0.056	0.046	-0.125	0.116	-0.277
A_23_P41487	--	NM_015130	23158	TBC1D9	Homo sapiens TBC1 domain family, member 9 (with GRAM domain) (TBC1D9), mRNA [NM_015130]	1.34E-008	2.39E-004	0.106	0.998	0.588	0.331	0.360	0.484	0.048	0.935	0.621	-0.984	-0.928	-1074	-1254	-0.906	-1963	-0.423	-0.873	-0.773	-0.440	0.051	0.389	0.415	-0.703	0.133	-0.334	0.389	-0.083	0.301
A_23_P141555	ENST00000177694	NM_013351	30009	TBX21	Homo sapiens T-box 21 (TBX21), mRNA [NM_013351]	1.37E-007	2.43E-003	1057	1318	0.803	0.859	-0.627	0.825	0.042	0.796	2209	-0.643	-0.342	-0.525	-0.919	-0.833	-0.166	-0.549	-1456	-1644	0.049	-1685	-1704	-1803	-1604	-2058	-1811	-0.887	-2370	0.078
A_24_P365365	--	NM_003200	6929	TCF3	Homo sapiens transcription factor 3 (E2A immunoglobulin enhancer binding factors E12/E47) (TCF3), mRNA [NM_003200]	4.50E-007	8.01E-003	0.538	0.559	0.644	0.481	1120	0.314	0.593	0.811	0.344	-0.398	-0.907	-0.640	-1016	0.089	-0.897	-0.656	-0.414	0.001	-0.463	-0.870	-0.588	-0.523	0.062	0.232	-1247	0.016	-0.144	-0.829
A_23_P7582	--	NM_003202;NM_213648;NM_201634;NM_201632	6932	TCF7	Homo sapiens transcription factor 7 (T-cell specific, HMG-box) (TCF7), transcript variant 1, mRNA [NM_003202]	5.12E-007	9.10E-003	1277	1224	1184	0.559	0.444	0.482	0.730	1176	0.688	0.519	-1553	0.009	-0.780	-0.356	-1013	-1198	-0.702	-1936	-0.450	-0.512	-1433	-0.064	-2278	-0.772	-2568	-0.446	-1479	-1170
A_23_P7582	--	NM_003202;NM_213648;NM_201634;NM_201632	6932	TCF7	Homo sapiens transcription factor 7 (T-cell specific, HMG-box) (TCF7), transcript variant 1, mRNA [NM_003202]	4.73E-007	8.42E-003	1258	1242	1164	0.561	0.487	0.427	0.752	1209	0.690	0.507	-1562	-0.036	-0.768	-0.362	-0.935	-1173	-0.900	-1960	-0.448	-0.479	-1487	-0.075	-2288	-0.809	-2477	-0.362	-1436	-1140
A_23_P7582	--	NM_003202;NM_213648;NM_201634;NM_201632	6932	TCF7	Homo sapiens transcription factor 7 (T-cell specific, HMG-box) (TCF7), transcript variant 1, mRNA [NM_003202]	5.42E-007	9.65E-003	1226	1242	1125	0.504	0.381	0.399	0.774	1230	0.770	0.506	-1621	-0.018	-0.810	-0.414	-0.987	-1164	-0.617	-1873	-0.357	-0.483	-1457	-0.097	-2184	-0.785	-2480	-0.385	-1390	-1110
A_23_P7582	--	NM_003202;NM_213648;NM_201634;NM_201632	6932	TCF7	Homo sapiens transcription factor 7 (T-cell specific, HMG-box) (TCF7), transcript variant 1, mRNA [NM_003202]	4.82E-007	8.57E-003	1248	1246	1206	0.552	0.409	0.418	0.778	1207	0.646	0.521	-1609	-0.065	-0.777	-0.385	-0.989	-1161	-0.599	-1886	-0.474	-0.473	-1521	-0.123	-2295	-0.785	-2444	-0.357	-1362	-1210
A_23_P117623	--	NM_018319;NM_001008744	55775	TDP1	Homo sapiens tyrosyl-DNA phosphodiesterase 1 (TDP1), transcript variant 1, mRNA [NM_018319]	3.56E-009	6.33E-005	0.534	0.581	0.426	0.218	0.390	0.166	0.429	0.606	0.516	-0.235	-0.186	-0.434	-0.359	0.224	-0.180	-0.162	-0.460	-0.519	-0.117	-0.424	-0.327	-0.505	-0.550	-0.026	-0.235	0.064	-0.528	-0.361
A_32_P208350	ENST00000361369;ENST00000286956	NM_153046	122402	TDRD9	Homo sapiens tudor domain containing 9 (TDRD9), mRNA [NM_153046]	2.31E-009	4.10E-005	-1705	-1877	-1040	-1521	-1343	-2645	-2477	-1994	-3201	0.333	0.463	-0.181	0.930	0.019	-0.691	-0.718	0.006	-0.180	-0.983	1485	1460	0.723	0.926	0.819	0.496	-0.327	0.614	-0.267
A_23_P393099	ENST00000291525	NM_003226	7033	TFF3	Homo sapiens trefoil factor 3 (intestinal) (TFF3), mRNA [NM_003226]	1.44E-009	2.57E-005	-2423	-3708	-2709	-3445	-0.822	-1679	-2432	-1087	-2509	1611	1270	1416	0.101	0.949	2573	0.694	-0.049	1203	0.477	-2605	-1542	-3160	-0.610	-2598	-1368	-2840	-1832	-2569
A_23_P257296	ENST00000291525	NM_003226	7033	TFF3	Homo sapiens trefoil factor 3 (intestinal) (TFF3), mRNA [NM_003226]	8.01E-010	1.43E-005	-2379	-3399	-2548	-3302	-0.743	-1958	-2344	-0.974	-2360	1358	1371	1482	0.163	0.974	2627	0.701	-0.244	1124	0.356	-2426	-1609	-2832	-0.663	-2409	-1358	-2452	-1897	-2091
A_23_P210643	ENST00000344018;ENST00000217129	NM_198976	51497	TH1L	Homo sapiens TH1-like (Drosophila) (TH1L), transcript variant 1, mRNA [NM_198976]	1.48E-007	2.63E-003	0.645	0.819	0.084	0.448	0.265	0.333	0.205	0.580	0.197	-0.128	-0.137	-0.337	-0.504	-0.394	-0.423	-0.053	-0.327	-0.196	-0.418	-0.161	0.183	-0.087	-0.651	-0.055	-0.561	-0.171	-0.274	-0.286
A_23_P84782	ENST00000321679	NM_015963	51078	THAP4	Homo sapiens THAP domain containing 4 (THAP4), mRNA [NM_015963]	4.38E-007	7.79E-003	0.643	0.656	0.531	0.291	-0.005	0.466	0.063	0.389	0.146	-0.232	0.382	-0.227	-0.299	-0.039	-0.159	-0.245	-0.379	-0.270	-0.301	-0.256	-0.065	-0.448	-0.156	-0.343	-0.401	-0.041	-0.475	-0.414
A_24_P185516	--	--		THC2283518	ALU5_HUMAN (P39192) Alu subfamily SC sequence contamination warning entry, partial (8%) [THC2283518]	2.03E-013	3.61E-009	-2148	-2510	-2960	-1764	-1517	-2142	-2011	-2967	-2583	0.616	0.621	0.858	1190	0.752	1509	0.090	0.669	1194	0.424	-0.299	0.194	-0.598	-0.431	-0.137	0.466	-1364	0.172	-0.134
A_24_P698128	--	--		THC2296737	Unknown	1.96E-007	3.48E-003	-0.288	-2409	-2334	-2141	-1022	-2673	-1106	-2544	-1499	0.833	-0.571	0.845	-0.377	0.770	0.185	0.051	-1148	0.993	-0.247	1265	-0.243	0.132	0.427	0.330	-0.155	0.378	1209	0.369
A_24_P122921	--	--		THC2305303	Q6JTU6 (Q6JTU6) BCL2-like 11 transcript variant 9, complete [THC2305303]	3.02E-009	5.38E-005	0.494	0.455	-0.023	0.365	0.054	0.346	0.779	0.572	0.344	-0.568	-0.353	-0.823	-0.584	-0.359	-0.290	-0.426	-0.887	-1125	-0.613	0.217	-0.073	-0.067	0.291	0.090	-0.171	0.386	-0.090	-0.011
A_24_P719096	--	--		THC2313201	AC005031 neuronal apoptosis inhibitory protein {Homo sapiens;} , partial (12%) [THC2313201]	1.34E-007	2.38E-003	-1778	-0.981	-0.374	-1229	-1853	-1702	-1876	-2527	-1775	-0.137	0.557	0.201	0.597	-0.149	0.038	-1161	-1203	-0.371	-1020	1590	0.952	1503	0.197	0.170	0.797	-0.299	0.901	0.130
A_24_P707530	--	--		THC2336549	S10030 urease 11K chain - Ureaplasma urealyticum {Ureaplasma urealyticum;} , partial (10%) [THC2336549]	3.79E-008	6.74E-004	0.272	0.859	0.732	0.428	0.175	0.754	0.429	0.661	1149	0.242	-0.726	-0.235	-0.349	-0.064	-0.407	-0.226	-0.659	-0.579	0.082	-0.433	0.000	-0.281	-1145	-0.388	-0.540	-0.563	-0.461	-0.336
A_32_P139163	--	--		THC2338310	Unknown	2.09E-009	3.72E-005	-1885	-1849	-1286	-1626	-1216	-1241	-1617	-1578	-1202	0.770	0.293	1028	0.966	1288	0.533	0.108	0.737	0.187	0.680	0.491	0.197	0.696	-1612	-0.195	-0.002	-1152	-0.474	-0.105
A_23_P108394	--	--		THC2352042	Q8IUM9 (Q8IUM9) Acyl-CoA synthetase long-chain family member 3, complete [THC2234200]	7.56E-009	1.34E-004	-0.954	-0.759	-0.652	-0.964	-1222	-1298	-1106	-0.989	-0.755	0.581	-0.067	0.476	0.537	0.335	1028	-0.222	0.128	0.806	0.423	0.349	0.246	0.355	-0.708	0.029	0.449	-0.637	0.296	0.149
A_32_P123629	--	--		THC2373876	BM069797 ie89f02.y1 Melton Normalized Human Islet 4 N4-HIS 1 Homo sapiens cDNA clone IMAGE:5674130 5', mRNA sequence [BM069797]	6.18E-008	1.10E-003	0.821	1138	0.944	0.504	-0.055	0.637	0.377	0.892	0.805	0.193	-0.775	-0.677	-0.161	-0.398	-0.487	-0.445	-0.901	-1399	-0.415	-0.238	-1005	-0.210	-0.210	-0.975	-0.895	-0.051	-0.997	-0.825
A_32_P4934	--	--		THC2375651	Unknown	6.63E-008	1.18E-003	-0.685	-0.448	-0.812	-0.393	-0.368	-0.420	-0.253	-0.725	-0.409	0.075	-0.524	0.151	-0.113	0.282	0.050	-0.109	-0.096	0.055	0.106	0.676	0.273	0.665	-0.141	0.430	0.263	-0.050	0.511	0.428
A_24_P868313	--	--		THC2376423	Unknown	4.20E-011	7.47E-007	-1024	-1531	-1330	-1352	-0.731	-1011	-1012	-1456	-1331	-0.179	-0.175	0.051	-0.115	0.358	0.244	0.046	-0.427	0.641	0.062	0.641	0.041	0.546	-0.083	0.892	0.810	-0.089	1019	0.906
A_32_P168375	--	--		THC2404028	Unknown	7.07E-009	1.26E-004	-0.668	-0.917	-0.889	-1277	-1034	-0.927	-0.805	-1086	-1102	-0.326	0.892	0.032	0.348	0.252	0.234	-0.560	-0.710	-0.128	-0.478	1061	0.418	0.830	0.676	0.324	0.295	-0.228	0.519	0.644
A_32_P177500	--	--		THC2443609	Unknown	1.51E-007	2.69E-003	0.851	0.141	0.844	-0.102	-0.182	1385	0.888	2752	1315	-1075	-3363	-1003	-2563	-2413	-0.246	-1306	1012	-1197	0.271	-3536	-3523	-0.293	-4048	-2375	-4024	-3257	-5318	-5178
A_32_P66881	--	NM_138554	7099	TLR4	Homo sapiens toll-like receptor 4 (TLR4), mRNA [NM_138554]	3.47E-008	6.18E-004	-0.930	-1530	-1581	-0.738	-0.916	-0.938	-1166	-1386	-0.890	0.456	-0.450	0.641	0.348	0.465	0.756	-0.262	0.132	1089	0.495	0.220	-0.192	0.069	-0.333	0.068	0.589	-0.703	0.936	0.422
A_23_P60306	ENST00000354357;ENST00000358059;ENST00000354834	NM_138554	7099	TLR4	Homo sapiens toll-like receptor 4 (TLR4), mRNA [NM_138554]	4.45E-007	7.92E-003	-0.744	-1441	-1380	-0.685	-0.546	-0.783	-0.704	-1123	-0.719	0.063	-0.435	0.273	0.474	0.197	0.553	-0.008	0.175	1096	0.581	0.174	-0.454	0.139	-0.190	0.066	0.231	-0.357	1019	0.553
A_23_P60306	ENST00000354357;ENST00000358059;ENST00000354834	NM_138554	7099	TLR4	Homo sapiens toll-like receptor 4 (TLR4), mRNA [NM_138554]	3.78E-007	6.73E-003	-0.813	-1394	-1376	-0.694	-0.521	-0.743	-0.720	-1162	-0.749	0.073	-0.392	0.341	0.471	0.276	0.545	-0.014	0.134	1081	0.499	0.213	-0.476	0.201	-0.244	0.146	0.219	-0.444	1008	0.547
A_23_P60306	ENST00000354357;ENST00000358059;ENST00000354834	NM_138554	7099	TLR4	Homo sapiens toll-like receptor 4 (TLR4), mRNA [NM_138554]	4.33E-007	7.71E-003	-0.750	-1327	-1286	-0.683	-0.405	-0.794	-0.596	-1220	-0.838	0.084	-0.304	0.364	0.559	0.347	0.540	0.045	-0.010	0.984	0.449	0.281	-0.520	0.327	-0.263	0.189	0.151	-0.485	0.942	0.468
A_23_P60306	ENST00000354357;ENST00000358059;ENST00000354834	NM_138554	7099	TLR4	Homo sapiens toll-like receptor 4 (TLR4), mRNA [NM_138554]	3.89E-007	6.92E-003	-0.728	-1363	-1343	-0.672	-0.426	-0.722	-0.852	-1200	-0.787	-0.056	-0.345	0.352	0.499	0.377	0.520	-0.039	0.026	0.996	0.492	0.221	-0.539	0.290	-0.206	0.267	0.193	-0.360	0.977	0.551
A_24_P69538	ENST00000354357;ENST00000358059;ENST00000354834	NM_138554	7099	TLR4	Homo sapiens toll-like receptor 4 (TLR4), mRNA [NM_138554]	8.14E-009	1.45E-004	-0.877	-1467	-0.328	-1026	-1084	-0.781	-0.925	-1759	-1289	0.281	0.348	0.688	0.671	0.434	0.165	-0.080	-0.197	0.391	-0.065	0.636	-0.279	0.649	0.618	0.125	0.172	-0.460	0.654	0.348
A_23_P85903	ENST00000366881;ENST00000342210	NM_003268	7100	TLR5	Homo sapiens toll-like receptor 5 (TLR5), mRNA [NM_003268]	1.50E-009	2.68E-005	-1169	-1042	-1051	-1100	-1151	-1855	-1184	-2550	-1315	-0.622	-0.116	-0.833	-0.760	0.317	0.023	-1250	-1964	-0.469	-1278	1517	1123	1059	0.713	0.751	1047	0.076	1222	0.751
A_23_P73837	ENST00000311912	NM_016610;NM_138636	51311	TLR8	Homo sapiens toll-like receptor 8 (TLR8), transcript variant 1, mRNA [NM_016610]	2.13E-007	3.78E-003	-0.565	-0.950	-1303	-0.478	-0.904	-0.485	-0.218	-1082	-0.458	-0.094	-0.442	0.008	-0.224	-0.369	0.170	0.327	-0.165	0.502	0.261	0.349	0.357	0.004	0.019	0.547	0.642	0.023	0.879	0.791
A_24_P305933	ENST00000261226	NM_020698	57458	TMCC3	Homo sapiens transmembrane and coiled-coil domain family 3 (TMCC3), mRNA [NM_020698]	2.09E-007	3.73E-003	-0.928	-1180	-1071	-0.663	-0.608	-0.295	-0.804	-0.609	-0.948	-0.213	0.031	0.705	0.850	0.160	-0.055	0.233	0.951	0.899	0.645	-0.230	-0.584	0.162	-0.037	0.015	0.103	-0.639	0.449	0.095
A_23_P205188	ENST00000279934	NM_017905	55002	TMCO3	Homo sapiens transmembrane and coiled-coil domains 3 (TMCO3), mRNA [NM_017905]	2.03E-011	3.62E-007	-0.848	-1261	-0.608	-1054	-0.807	-0.849	-0.533	-0.743	-0.751	0.004	-0.384	0.414	0.041	0.008	0.032	0.079	0.154	0.341	0.253	0.415	0.237	0.849	-0.095	0.373	0.447	0.161	0.664	0.572
A_23_P86002	ENST00000370290	NM_016040	50999	TMED5	Homo sapiens transmembrane emp24 protein transport domain containing 5 (TMED5), mRNA [NM_016040]	7.83E-008	1.39E-003	-0.642	-0.146	-0.677	-0.782	-0.221	-0.584	-0.477	-0.476	-0.201	-0.210	0.400	0.348	0.123	0.341	0.498	0.054	0.224	0.355	0.142	-0.005	0.201	0.013	-0.246	0.294	0.350	0.060	0.017	0.069
A_24_P47467	ENST00000227525	NM_024092	79073	TMEM109	Homo sapiens transmembrane protein 109 (TMEM109), mRNA [NM_024092]	1.95E-008	3.46E-004	0.665	0.859	0.511	0.380	-0.192	0.356	0.492	0.828	1028	-0.512	-0.364	-0.633	-1031	-0.846	-0.671	-0.112	-0.529	-0.636	0.007	-0.547	-0.174	-0.149	-0.298	-0.402	-0.540	-0.077	-0.353	-0.041
A_23_P406131	ENST00000261388	NM_020422	57146	TMEM159	Homo sapiens transmembrane protein 159 (TMEM159), mRNA [NM_020422]	1.77E-008	3.14E-004	0.501	0.361	0.782	0.439	-0.200	0.566	0.418	0.301	0.288	-0.585	-0.517	-0.733	-0.877	-0.943	-0.851	-0.039	-0.545	-0.819	-0.565	-0.209	-0.118	0.334	0.379	-0.288	0.185	0.518	-0.039	-0.174
A_23_P213069	ENST00000381723;ENST00000264452	NM_018126	55161	TMEM33	Homo sapiens transmembrane protein 33 (TMEM33), mRNA [NM_018126]	3.72E-007	6.62E-003	-0.151	-0.599	-0.311	-0.220	-0.392	-0.239	-0.194	-0.670	-0.174	-0.083	-0.725	-0.088	-0.454	-0.509	-0.282	0.094	0.322	-0.111	-0.044	0.497	0.171	0.524	0.215	0.460	0.567	0.119	0.499	0.408
A_23_P101392	ENST00000187762	NM_024074	79041	TMEM38A	Homo sapiens transmembrane protein 38A (TMEM38A), mRNA [NM_024074]	2.40E-008	4.27E-004	-1077	-0.916	-1087	-0.272	-0.430	-0.853	-1572	-0.996	-1782	1286	-0.469	1054	0.679	0.498	0.949	0.565	0.979	0.346	0.725	-0.597	-0.188	-0.670	0.211	-0.110	-0.566	-1008	-0.626	-0.634
A_23_P200489	ENST00000355406;ENST00000366835	NM_014698	9725	TMEM63A	Homo sapiens transmembrane protein 63A (TMEM63A), mRNA [NM_014698]	7.94E-009	1.41E-004	0.049	0.235	0.303	-0.138	0.132	0.083	0.052	0.042	-0.178	0.277	0.561	0.401	0.150	0.565	-0.072	0.081	0.374	-0.026	0.365	-0.354	-0.575	-0.463	-0.718	-0.088	-0.688	-0.582	-0.788	-0.371
A_23_P253963	ENST00000312184	NM_017866;NM_001040613	54968	TMEM70	Homo sapiens transmembrane protein 70 (TMEM70), transcript variant 1, mRNA [NM_017866]	2.91E-008	5.19E-004	-0.550	-0.650	-0.538	-0.429	-0.491	-0.689	-0.487	-0.705	-0.400	-0.049	-0.121	0.867	0.087	0.383	0.151	0.038	0.121	0.521	0.010	0.013	0.585	0.152	0.027	-0.121	0.254	0.050	0.345	0.046
A_23_P77859	ENST00000301599	NM_203411	92162	TMEM88	Homo sapiens transmembrane protein 88 (TMEM88), mRNA [NM_203411]	6.24E-008	1.11E-003	-0.627	-1529	-0.945	-0.839	-0.759	-0.611	-0.455	-0.630	-1187	0.339	0.209	0.563	0.825	0.158	0.433	-0.331	0.458	-0.282	0.448	0.932	0.095	0.315	-0.099	0.024	0.118	-0.158	-0.060	0.341
A_23_P259632	ENST00000338761	NM_031925	83862	TMPIT	Homo sapiens transmembrane protein induced by tumor necrosis factor alpha (TMPIT), mRNA [NM_031925]	2.16E-008	3.85E-004	-0.567	-1453	-0.940	-0.843	-0.571	-0.508	-0.290	-0.577	-1121	-0.140	0.788	0.242	0.465	0.216	0.856	0.296	0.514	0.646	0.243	-0.036	-0.356	-0.290	0.453	-0.327	0.180	-0.063	0.115	0.098
A_23_P165624	ENST00000243347	NM_007115	7130	TNFAIP6	Homo sapiens tumor necrosis factor, alpha-induced protein 6 (TNFAIP6), mRNA [NM_007115]	2.89E-007	5.15E-003	-0.639	-1414	-2200	-1204	-0.302	-1709	-1068	-2239	-2572	1203	0.765	0.461	0.497	0.893	0.445	0.202	0.448	1342	-0.321	0.557	-0.532	-1024	-0.525	0.403	-0.101	-0.554	0.687	-0.729
A_23_P49338	ENST00000326577;ENST00000341627	NM_016639	51330	TNFRSF12A	Homo sapiens tumor necrosis factor receptor superfamily, member 12A (TNFRSF12A), mRNA [NM_016639]	1.61E-007	2.86E-003	-0.861	-1335	-0.425	-1381	-0.569	-0.350	-0.698	-0.509	-0.557	0.264	0.100	1600	0.514	0.403	0.125	0.243	1190	0.248	1059	-0.488	-0.850	0.077	-0.454	-0.799	-0.548	-0.442	-0.607	-0.179
A_23_P164179	ENST00000268957	NM_005749	10140	TOB1	Homo sapiens transducer of ERBB2, 1 (TOB1), mRNA [NM_005749]	2.86E-007	5.09E-003	-0.380	-0.422	-0.704	-0.763	-0.459	-0.622	-0.484	-0.483	-0.355	-0.182	0.355	0.219	0.842	0.038	-0.307	0.798	0.937	0.830	0.748	-0.429	-0.204	-0.354	-0.407	-0.112	-0.151	-0.388	-0.041	-0.120
A_23_P368028	--	--	9537	TP53I11	Homo sapiens Pig11 (PIG11) mRNA, complete cds. [AF010315]	1.38E-008	2.45E-004	-1006	-1875	-1727	-1391	-0.262	-0.824	-0.643	-1306	-1908	0.261	-0.087	0.646	0.082	0.068	1191	0.593	0.866	0.234	0.387	-0.070	0.006	-0.340	0.108	0.383	0.410	-0.394	0.502	0.371
A_23_P150281	ENST00000308220	--	9537	TP53I11	Homo sapiens cDNA FLJ38857 fis, clone MESAN2011597. [AK096176]	1.16E-007	2.06E-003	-0.804	-1774	-1894	-0.973	-0.228	-0.771	-0.553	-1129	-1886	0.426	-0.183	0.494	0.181	-0.049	1100	0.482	0.965	0.266	0.350	0.088	-0.130	-0.307	-0.037	0.452	0.340	-0.345	0.531	0.236
A_23_P5392	ENST00000335934;ENST00000308886	NM_004881;NM_147184	9540	TP53I3	Homo sapiens tumor protein p53 inducible protein 3 (TP53I3), transcript variant 1, mRNA [NM_004881]	8.16E-008	1.45E-003	-2196	-1207	-0.884	-1297	-0.681	-1052	-1145	-1599	-1596	-1006	1021	0.896	0.395	0.772	0.265	0.540	0.371	0.711	-0.058	-0.981	0.794	0.157	0.435	-0.023	0.202	0.351	0.166	-0.026
A_23_P133174	ENST00000381334;ENST00000257288	NM_018475		TPARL	Homo sapiens TPA regulated locus (TPARL), mRNA [NM_018475]	1.36E-011	2.42E-007	-0.753	-0.805	-0.998	-1001	-0.845	-0.763	-0.514	-0.763	-0.678	0.234	0.035	0.102	0.192	0.043	0.378	0.400	0.410	0.264	0.209	0.472	0.610	0.329	-0.471	0.189	0.608	0.121	0.233	0.268
A_24_P43391	ENST00000381334;ENST00000257288	NM_018475		TPARL	Homo sapiens TPA regulated locus (TPARL), mRNA [NM_018475]	1.31E-008	2.33E-004	-0.959	-0.574	-0.727	-0.836	-0.709	-0.745	-0.550	-1054	-0.923	0.091	0.063	0.253	0.284	0.140	0.533	0.183	0.214	0.160	-0.068	0.553	0.756	0.533	-0.730	0.275	0.748	-0.028	0.244	0.079
A_23_P258504	--	--	6955	TRA@	Homo sapiens T cell receptor alpha locus, mRNA (cDNA clone MGC:71411 IMAGE:4853814), complete cds. [BC063385]	1.99E-008	3.54E-004	1416	1690	1266	0.790	0.124	0.616	0.546	1042	1298	0.044	-1762	-0.797	-1141	-0.792	-1237	-1361	-0.946	-2570	-0.516	-0.487	-1652	-0.228	-2058	-1108	-2114	-0.518	-1924	-1135
A_32_P144710	--	NM_176880	126382	TRA16	Homo sapiens TR4 orphan receptor associated protein TRA16 (TRA16), mRNA [NM_176880]	5.84E-008	1.04E-003	0.748	0.723	0.843	0.448	-0.135	0.510	0.384	0.535	0.601	0.083	-0.175	-0.125	-0.474	-0.511	-0.781	-0.404	-0.550	-0.631	-0.195	-0.128	-0.092	-0.194	-0.197	-0.635	-0.868	-0.087	-0.736	-0.418
A_24_P126181	--	NM_176880	126382	TRA16	Homo sapiens TR4 orphan receptor associated protein TRA16 (TRA16), mRNA [NM_176880]	2.79E-007	4.96E-003	0.555	0.455	0.804	0.218	0.108	0.459	0.277	0.601	0.509	-0.140	-0.103	-0.209	-0.369	-0.249	-0.439	-0.265	-0.272	-0.593	-0.287	-0.161	-0.195	0.049	-0.067	-0.418	-0.995	0.096	-0.772	-0.350
A_23_P169331	ENST00000247668;ENST00000356440	NM_021138	7186	TRAF2	Homo sapiens TNF receptor-associated factor 2 (TRAF2), mRNA [NM_021138]	7.72E-009	1.37E-004	0.762	0.471	0.824	0.193	0.158	0.527	0.288	0.643	0.188	0.185	0.310	-0.059	-0.010	-0.021	-0.142	-0.104	0.385	0.000	0.003	-0.452	-0.463	-0.186	-0.581	-0.514	-1144	-0.386	-1185	-0.503
A_24_P390928	ENST00000006275;ENST00000317470	NM_024108	79090	TRAPPC6A	Homo sapiens trafficking protein particle complex 6A (TRAPPC6A), mRNA [NM_024108]	1.88E-011	3.34E-007	0.612	0.598	0.694	0.263	0.284	0.542	0.576	0.952	0.271	-0.305	0.012	-0.204	-0.381	-0.041	-0.114	0.028	-0.188	-0.552	-0.204	-0.755	-0.324	-0.576	-0.715	-0.606	-0.808	-0.121	-0.820	-0.616
A_23_P352861	ENST00000343186	--	28611	TRBV5-4	Homo sapiens T cell receptor beta variable 5-4, mRNA (cDNA clone MGC:40031 IMAGE:5217067), complete cds. [BC028083]	6.40E-009	1.14E-004	0.806	1480	1080	1102	0.017	0.688	0.898	0.958	1413	-0.025	-1310	-0.569	-0.815	-1130	-1247	-0.735	-0.809	-2275	-0.103	-0.789	-1485	-0.361	-1465	-1217	-2089	-0.398	-1845	-0.959
A_24_P252497	ENST00000311922	NM_025195	10221	TRIB1	Homo sapiens tribbles homolog 1 (Drosophila) (TRIB1), mRNA [NM_025195]	3.74E-008	6.66E-004	-0.733	-1229	-0.615	-1065	-0.604	-1164	-1057	-0.416	-0.799	-0.040	0.491	0.072	0.798	0.843	1487	0.098	0.583	0.817	-0.088	-0.046	-0.630	-0.062	-0.343	-0.124	-0.051	-0.646	-0.106	0.116
A_23_P15326	ENST00000316881	NM_005082	7706	TRIM25	Homo sapiens tripartite motif-containing 25 (TRIM25), mRNA [NM_005082]	2.97E-007	5.29E-003	-0.703	-0.689	-1191	-0.487	-0.490	-1034	-0.683	-1157	-1666	-0.117	0.715	0.670	0.553	0.697	0.881	-0.431	0.174	0.388	-0.170	0.290	-0.205	0.148	0.858	0.051	-0.056	-0.293	0.160	-0.101
A_23_P89884	ENST00000253024;ENST00000341753	NM_005762	10155	TRIM28	Homo sapiens tripartite motif-containing 28 (TRIM28), mRNA [NM_005762]	3.29E-008	5.86E-004	0.759	0.757	0.624	0.460	0.184	0.398	0.348	0.585	0.079	-0.053	0.127	-0.214	-0.275	-0.224	-0.683	-0.359	-0.283	-0.620	-0.322	-0.051	-0.196	-0.151	-0.557	-0.051	-0.773	-0.347	-0.580	-0.477
A_24_P27977	--	NM_001001188;NM_003307	7226	TRPM2	Homo sapiens transient receptor potential cation channel, subfamily M, member 2 (TRPM2), transcript variant S, mRNA [NM_001001188]	1.27E-009	2.27E-005	-1600	-1153	-0.714	-1157	-1283	-1262	-2130	-1882	-1930	0.687	1057	1060	0.921	0.404	0.808	-0.154	0.097	0.095	0.265	0.464	0.631	0.347	0.033	-0.243	-0.129	-1130	0.104	0.105
A_23_P147277	ENST00000333213;ENST00000375235	NM_207346	283989	TSEN54	Homo sapiens tRNA splicing endonuclease 54 homolog (S. cerevisiae) (TSEN54), mRNA [NM_207346]	1.01E-009	1.80E-005	1054	0.935	0.669	0.679	-0.051	0.593	0.406	0.820	0.997	-0.300	0.082	-0.493	-0.500	-0.504	-0.246	-0.366	-0.627	-1010	-0.378	-0.594	-0.969	-0.657	-0.199	-0.965	-0.971	-0.225	-1204	-0.426
A_23_P361014	--	NM_020856	57616	TSHZ3	Homo sapiens teashirt family zinc finger 3 (TSHZ3), mRNA [NM_020856]	2.98E-008	5.31E-004	-0.272	-0.873	-1210	-0.921	-0.538	-0.280	-0.431	-0.964	-0.928	0.219	0.163	-0.304	0.230	-0.129	0.634	0.308	0.320	0.284	0.601	0.487	0.321	-0.203	0.158	0.245	0.442	-0.039	0.079	0.276
A_23_P154065	ENST00000248437	NM_006000	7277	TUBA1	Homo sapiens tubulin, alpha 1 (testis specific) (TUBA1), mRNA [NM_006000]	2.11E-007	3.75E-003	-0.143	-0.577	-0.845	-0.276	-0.529	-0.591	-0.615	-0.711	-0.657	0.510	0.163	0.691	0.792	0.108	-0.031	-0.024	0.606	0.681	0.477	-0.044	-0.202	-0.083	0.166	-0.056	-0.096	-0.902	-0.031	0.037
A_23_P102109	ENST00000248437;ENST00000295766	NM_006000;NR_003063	7277	TUBA1	Homo sapiens tubulin, alpha 1 (testis specific) (TUBA1), mRNA [NM_006000]	4.56E-009	8.10E-005	-0.079	-0.793	-0.629	-0.979	-0.556	-0.626	-0.737	-0.735	-0.823	0.526	0.196	0.766	0.760	0.358	0.277	0.070	0.904	0.467	0.432	0.021	-0.268	-0.011	-0.104	-0.112	-0.121	-0.935	-0.217	0.148
A_23_P387057	ENST00000327892;ENST00000383564	NM_178014	203068	TUBB	Homo sapiens tubulin, beta (TUBB), mRNA [NM_178014]	1.44E-008	2.56E-004	0.517	0.491	0.291	0.534	0.254	0.433	0.482	0.696	0.379	-0.675	-0.792	-0.490	-0.615	-0.043	-0.367	-0.022	-0.014	-0.248	-0.301	-0.764	-0.295	-0.095	-0.115	-0.137	-0.369	0.080	-0.248	-0.248
A_23_P18267	ENST00000232501	NM_006545	10641	TUSC4	Homo sapiens tumor suppressor candidate 4 (TUSC4), mRNA [NM_006545]	9.50E-008	1.69E-003	0.520	0.439	0.228	0.319	0.119	0.573	0.172	0.450	0.813	-0.141	-0.600	-0.226	-0.409	-0.366	-0.411	-0.121	0.034	-0.659	0.194	-0.153	-0.307	-0.148	-0.414	-0.213	-0.368	-0.059	-0.531	-0.158
A_23_P423480	--	NM_173555;NM_001040273	219743	TYSND1	Homo sapiens trypsin domain containing 1 (TYSND1), transcript variant 1, mRNA [NM_173555]	1.60E-007	2.85E-003	0.628	0.758	0.326	0.365	0.066	0.542	0.524	0.679	0.498	-0.169	-0.462	-0.371	-0.602	-0.877	-0.626	0.040	-0.270	-0.799	-0.226	-0.093	0.180	-0.275	-0.865	-0.267	-0.473	0.217	-0.189	-0.508
A_24_P684186	--	--		U52054	Human S6 H-8 mRNA expressed in chromosome 6-suppressed melanoma cells. [U52054]	6.58E-009	1.17E-004	-1085	-0.622	-1404	-1123	-0.830	-0.965	-1151	-1064	-0.592	1020	-0.519	0.751	0.193	0.402	0.897	0.231	0.519	0.356	0.607	0.122	0.285	0.062	-0.691	0.145	0.365	-0.545	0.022	0.220
A_23_P313389	ENST00000277240	NM_003358	7357	UGCG	Homo sapiens UDP-glucose ceramide glucosyltransferase (UGCG), mRNA [NM_003358]	4.27E-007	7.60E-003	-1465	-2232	-1463	-2051	-1023	-1787	-1651	-1811	-1925	-0.585	0.424	0.273	-0.515	1751	1439	-0.700	-1038	0.297	-1592	0.803	0.924	0.081	0.026	0.348	0.693	-0.356	0.730	0.554
A_23_P351275	ENST00000331803	NM_181597;NM_003364	7378	UPP1	Homo sapiens uridine phosphorylase 1 (UPP1), transcript variant 2, mRNA [NM_181597]	5.17E-010	9.20E-006	-1377	-1997	-1815	-1536	-0.860	-1800	-1368	-2390	-2269	-0.550	0.683	0.181	-0.106	0.504	0.880	0.133	-0.701	1371	-0.438	0.105	0.918	-0.113	0.647	0.328	0.632	0.132	0.787	0.467
A_23_P147805	ENST00000341253	--	7378	UPP1	Homo sapiens uridine phosphorylase 1, mRNA (cDNA clone MGC:54255 IMAGE:5549432), complete cds. [BC047030]	7.84E-010	1.39E-005	-1171	-1445	-1027	-1515	-0.927	-1400	-1206	-1765	-1679	-0.463	1215	0.434	0.267	0.433	0.637	0.046	-0.480	1056	-0.450	0.112	0.805	0.147	0.435	-0.015	0.582	-0.052	0.414	0.341
A_23_P71989	ENST00000331803;ENST00000341253	NM_181597;NM_003364	7378	UPP1	Homo sapiens uridine phosphorylase 1 (UPP1), transcript variant 2, mRNA [NM_181597]	1.15E-011	2.04E-007	-2065	-1695	-1471	-2107	-1668	-1999	-1413	-2272	-1878	-0.427	0.831	0.563	0.092	0.521	0.647	0.093	-0.517	1590	-0.108	0.106	0.958	0.193	0.028	0.046	0.788	-0.170	0.675	0.312
A_23_P31489	ENST00000223341;ENST00000336086	NM_017920	55665	URG4	Homo sapiens up-regulated gene 4 (URG4), mRNA [NM_017920]	1.15E-007	2.05E-003	0.649	0.981	0.318	0.524	0.074	0.757	0.130	0.731	0.326	-0.003	0.071	-0.314	-0.317	-0.382	-0.554	-0.323	-0.304	-0.262	-0.137	-0.163	-0.090	-0.331	-1106	-0.379	-1044	-0.214	-0.656	-0.463
A_23_P171366	ENST00000218348	NM_004651	8237	USP11	Homo sapiens ubiquitin specific peptidase 11 (USP11), mRNA [NM_004651]	2.53E-008	4.50E-004	0.855	0.747	0.613	0.502	0.131	0.323	0.000	0.726	0.558	-0.223	0.337	-0.136	0.160	-0.027	-0.591	-0.568	-0.380	-0.539	-0.394	-0.418	-0.767	-0.307	-0.427	-0.320	-0.845	-0.380	-0.639	-0.407
A_23_P1594	ENST00000309422;ENST00000377736	NM_003377	7423	VEGFB	Homo sapiens vascular endothelial growth factor B (VEGFB), mRNA [NM_003377]	1.01E-007	1.80E-003	1028	0.775	0.944	0.485	-0.260	0.285	0.525	1143	0.568	-0.110	0.065	-0.375	-0.867	-0.480	-0.596	-0.852	-0.396	-0.859	-0.275	-0.678	-0.902	-0.302	-0.090	-0.693	-0.898	0.039	-0.662	-0.611
A_24_P337700	ENST00000367928;ENST00000230043	NM_004666	8876	VNN1	Homo sapiens vanin 1 (VNN1), mRNA [NM_004666]	4.13E-010	7.34E-006	-3356	-3985	-2489	-1820	-1128	-2257	-1997	-3322	-2562	-0.629	-0.390	0.631	1199	0.899	0.761	0.585	-0.057	1299	0.465	-0.408	-0.173	-0.329	-0.217	0.582	1342	-0.234	0.808	0.200
A_23_P255345	ENST00000367928;ENST00000230043	NM_004666	8876	VNN1	Homo sapiens vanin 1 (VNN1), mRNA [NM_004666]	2.04E-010	3.63E-006	-3411	-3671	-2566	-1622	-1046	-2190	-2179	-3321	-3000	-0.553	-0.483	0.760	1460	1005	0.748	0.598	-0.011	1138	0.284	-0.429	-0.120	-0.085	-0.123	0.789	1073	-0.176	0.552	0.033
A_23_P366328	ENST00000324849	NM_152415	137492	VPS37A	Homo sapiens vacuolar protein sorting 37 homolog A (S. cerevisiae) (VPS37A), mRNA [NM_152415]	2.44E-007	4.34E-003	-0.563	-0.503	-0.150	-0.183	-0.405	-0.317	-0.423	-0.534	-0.049	0.050	0.117	0.037	0.187	-0.117	0.072	0.234	0.485	0.440	0.312	-0.084	0.011	0.172	0.167	-0.053	0.016	-0.003	0.105	0.257
A_23_P131737	ENST00000272322	NM_016516;NM_001005739	51542	VPS54	Homo sapiens vacuolar protein sorting 54 (S. cerevisiae) (VPS54), transcript variant 1, mRNA [NM_016516]	1.58E-007	2.80E-003	-1412	-0.491	-0.319	-0.451	-0.751	-0.836	-0.980	-0.929	-0.145	0.361	0.544	0.577	0.655	0.144	0.165	0.049	0.221	0.748	0.514	-0.119	0.411	0.082	-0.535	-0.210	0.058	-0.457	0.288	0.130
A_23_P140035	ENST00000379487;ENST00000239880	NM_007187	11193	WBP4	Homo sapiens WW domain binding protein 4 (formin binding protein 21) (WBP4), mRNA [NM_007187]	9.52E-009	1.69E-004	-1115	-0.795	-0.366	-0.861	-0.087	-0.614	-0.569	-0.420	-0.642	0.223	0.114	0.489	0.088	0.480	0.464	0.577	0.790	0.245	0.283	-0.239	-0.094	0.076	0.344	0.052	-0.125	0.186	-0.297	-0.231
A_23_P345820	--	NM_014991;NM_178585	23001	WDFY3	Homo sapiens WD repeat and FYVE domain containing 3 (WDFY3), transcript variant 1, mRNA [NM_014991]	1.23E-007	2.19E-003	-0.715	-1435	-1619	-0.759	-0.256	-0.659	-1065	-1169	-1414	-0.176	0.043	-0.471	-0.242	0.052	1007	-0.525	0.092	-0.258	-0.180	0.751	0.539	0.376	0.235	1003	0.482	-0.475	0.981	0.697
A_32_P10396	ENST00000295888	NM_014991;NM_178585	23001	WDFY3	Homo sapiens WD repeat and FYVE domain containing 3 (WDFY3), transcript variant 1, mRNA [NM_014991]	5.55E-009	9.87E-005	-0.866	-1057	-1190	-0.749	-0.975	-1148	-0.960	-1465	-0.795	0.172	0.044	0.020	0.195	0.292	0.828	-0.411	-0.236	-0.113	-0.070	1043	0.384	0.962	-0.170	0.361	0.474	-0.506	0.652	0.661
A_24_P83379	--	NM_178583	23001	WDFY3	Homo sapiens WD repeat and FYVE domain containing 3 (WDFY3), transcript variant 2, mRNA [NM_178583]	2.89E-007	5.13E-003	-1173	-1255	-1022	-1500	-1574	-1013	-1235	-1979	-1246	0.302	0.654	0.930	0.956	1187	0.848	-0.273	-0.307	0.190	0.468	0.785	0.283	0.905	-1455	-0.132	0.053	-1067	-0.079	-0.117
A_24_P149766	ENST00000242323;ENST00000352264;ENST00000377724	NM_024345	79269	WDR32	Homo sapiens WD repeat domain 32 (WDR32), mRNA [NM_024345]	1.31E-009	2.33E-005	-0.719	-0.220	-0.489	-0.375	0.027	-0.348	-0.345	-0.505	-0.354	0.645	0.189	0.515	0.460	0.249	0.342	0.269	0.555	0.340	0.519	-0.105	-0.205	-0.379	-0.527	0.169	-0.234	-0.520	-0.191	-0.275
A_24_P181108	ENST00000311713;ENST00000278856	NM_018093	54663	WDR74	Homo sapiens WD repeat domain 74 (WDR74), mRNA [NM_018093]	8.50E-008	1.51E-003	0.746	0.483	0.685	0.415	0.242	0.577	0.182	0.566	0.175	-0.239	0.054	-0.208	-0.470	-0.192	-0.579	-0.321	-0.363	-0.539	-0.523	-0.275	-0.115	-0.190	0.343	-0.374	-0.752	-0.099	-0.533	-0.508
A_23_P36157	ENST00000311713;ENST00000278856	NM_018093	54663	WDR74	Homo sapiens WD repeat domain 74 (WDR74), mRNA [NM_018093]	5.31E-009	9.44E-005	0.716	0.488	0.609	0.302	0.270	0.590	0.334	0.505	0.160	-0.212	0.021	-0.167	-0.375	-0.243	-0.584	-0.239	-0.254	-0.582	-0.590	-0.260	-0.080	-0.216	0.157	-0.280	-0.581	-0.124	-0.540	-0.387
A_24_P169234	ENST00000264972	NM_001079;NM_207519	7535	ZAP70	Homo sapiens zeta-chain (TCR) associated protein kinase 70kDa (ZAP70), transcript variant 1, mRNA [NM_001079]	2.74E-008	4.87E-004	1092	1403	0.890	0.543	-0.217	0.969	0.430	0.878	1608	-0.014	-0.454	-0.239	-0.739	-0.760	-0.291	-0.887	-0.923	-1773	-0.077	-0.839	-1255	-0.840	-2542	-1554	-1792	-0.675	-1818	-0.452
A_23_P100654	ENST00000380599;ENST00000311403	NM_020899	57659	ZBTB4	Homo sapiens zinc finger and BTB domain containing 4 (ZBTB4), mRNA [NM_020899]	1.64E-008	2.91E-004	0.709	0.682	0.940	0.301	-0.095	0.289	0.398	0.930	0.702	-0.306	-0.291	-0.376	-0.138	-0.431	-0.311	-0.390	0.026	-0.743	0.008	-0.513	-0.943	-0.284	-0.199	-0.695	-0.955	-0.285	-0.614	-0.247
A_32_P95949	ENST00000334822	NM_015336	23390	ZDHHC17	Homo sapiens zinc finger, DHHC-type containing 17 (ZDHHC17), mRNA [NM_015336]	1.16E-007	2.07E-003	-0.893	-0.511	-0.676	-0.643	-0.385	-0.502	-0.697	-0.958	-0.808	0.890	0.028	0.623	0.550	0.421	0.279	0.205	0.631	0.050	0.399	0.605	-0.183	0.248	-0.192	0.320	-0.155	-0.853	-0.208	-0.315
A_24_P155603	ENST00000382466	NM_153251	253832	ZDHHC20	Homo sapiens zinc finger, DHHC-type containing 20 (ZDHHC20), mRNA [NM_153251]	8.44E-008	1.50E-003	-1453	-1035	-0.518	-1354	-1032	-1071	-1763	-1611	-1100	-0.577	1162	0.012	0.347	0.055	-0.100	-0.431	-0.508	0.570	-1379	0.368	1144	0.664	0.762	0.225	0.647	0.117	0.889	0.108
A_24_P351420	ENST00000296127;ENST00000342790	NM_016598	51304	ZDHHC3	Homo sapiens zinc finger, DHHC-type containing 3 (ZDHHC3), mRNA [NM_016598]	7.08E-009	1.26E-004	-0.584	-1239	-0.847	-1022	-0.713	-0.723	-0.601	-1086	-1128	0.138	0.505	0.416	0.148	0.395	1344	0.143	0.195	0.423	-0.133	-0.267	0.081	-0.206	0.476	-0.199	0.639	-0.032	0.246	0.002
A_23_P39237	ENST00000248673	NM_003407	7538	ZFP36	Homo sapiens zinc finger protein 36, C3H type, homolog (mouse) (ZFP36), mRNA [NM_003407]	1.19E-007	2.12E-003	-0.292	-0.123	-0.612	-0.272	-0.507	-0.367	-0.057	-0.385	-0.426	0.155	-0.121	0.288	0.455	0.045	0.171	0.086	0.343	0.376	0.333	0.015	0.091	-0.083	0.067	-0.057	-0.001	-0.047	0.303	-0.100
A_23_P311087	ENST00000294740;ENST00000367353;ENST00000367354	NM_012482	23528	ZNF281	Homo sapiens zinc finger protein 281 (ZNF281), mRNA [NM_012482]	1.10E-007	1.95E-003	-1203	-1314	-0.788	-0.875	-0.697	-0.580	-0.840	-1006	-0.360	0.015	-0.021	0.478	0.675	0.125	0.448	0.062	0.562	0.419	0.650	0.368	-0.050	0.492	-0.871	0.339	0.515	-0.490	0.258	0.308
A_23_P157416	ENST00000337673	NM_032164	84124	ZNF394	Homo sapiens zinc finger protein 394 (ZNF394), mRNA [NM_032164]	1.10E-007	1.95E-003	-0.388	0.023	-0.246	0.019	-0.066	-0.168	0.044	0.031	0.055	0.085	0.089	0.357	0.594	-0.082	0.569	0.297	0.430	0.276	0.051	-0.374	-0.304	-0.337	-0.368	-0.378	-0.377	-0.126	-0.274	-0.268
A_24_P128001	ENST00000344423;ENST00000290163;ENST00000331106	NM_018660	55893	ZNF395	Homo sapiens zinc finger protein 395 (ZNF395), mRNA [NM_018660]	2.17E-008	3.87E-004	0.696	0.997	1084	0.226	0.088	0.479	0.679	1249	0.801	-0.201	-0.513	-0.545	-0.535	-0.636	-1110	-0.370	-0.579	-1154	-0.226	-0.531	-0.622	0.057	-1482	-0.542	-1087	-0.074	-0.740	-0.579
A_23_P161156	ENST00000361310;ENST00000331737	NM_182755	220929	ZNF438	Homo sapiens zinc finger protein 438 (ZNF438), mRNA [NM_182755]	1.12E-012	1.99E-008	-0.776	-0.936	-0.909	-0.701	-0.543	-0.919	-0.522	-0.857	-1137	-0.230	0.040	0.040	-0.161	-0.002	0.520	-0.210	-0.330	-0.012	-0.272	0.506	0.553	0.367	0.666	0.366	0.668	0.102	0.886	0.631
A_23_P359655	ENST00000337815	NM_152437	144348	ZNF664	Homo sapiens zinc finger protein 664 (ZNF664), mRNA [NM_152437]	3.99E-007	7.10E-003	0.461	0.627	0.408	0.161	0.093	0.324	0.252	0.895	0.716	-0.165	-0.594	-0.510	-0.792	-0.109	-0.551	-0.090	-0.001	-0.341	-0.070	-0.691	-0.206	-0.408	-0.503	-0.141	-0.478	0.026	-0.013	-0.121

## Sheet: Appendix 2
GeneID	GeneName	Description	P Value	P Value Std. Bon.
--	--	--	--	--
--	--	--	--	--
	A_23_P103951	Unknown	2.68E-014	4.76E-010
	A_23_P121234	Unknown	2.60E-008	4.63E-004
	A_23_P147404	Unknown	1.95E-010	3.47E-006
	A_23_P2032	Unknown	4.02E-007	7.16E-003
	A_24_P101426	Unknown	3.12E-007	5.55E-003
	A_24_P110601	Unknown	2.32E-007	4.13E-003
	A_24_P15083	Unknown	9.07E-008	1.61E-003
	A_24_P213034	Unknown	1.72E-008	3.06E-004
	A_24_P213284	Unknown	2.65E-007	4.71E-003
	A_24_P238716	Unknown	3.40E-007	6.05E-003
	A_24_P267686	Unknown	2.54E-007	4.52E-003
	A_24_P332754	Unknown	5.88E-008	1.05E-003
	A_24_P401221	Unknown	2.99E-007	5.32E-003
	A_24_P451992	Unknown	4.71E-007	8.37E-003
	A_24_P471121	Unknown	1.40E-010	2.49E-006
	A_24_P474188	Unknown	6.55E-010	1.17E-005
	A_24_P478940	Unknown	1.93E-008	3.43E-004
	A_24_P632160	Unknown	2.12E-010	3.78E-006
	A_24_P713893	Unknown	8.07E-008	1.44E-003
	A_24_P871726	Unknown	4.20E-008	7.48E-004
	A_24_P921801	Unknown	2.16E-007	3.84E-003
	A_32_P108748	Unknown	6.56E-011	1.17E-006
23	ABCF1	Homo sapiens ATP-binding cassette, sub-family F (GCN20), member 1 (ABCF1), transcript variant 2, mRNA [NM_001090]	3.39E-008	6.03E-004
84945	ABHD13	Homo sapiens abhydrolase domain containing 13 (ABHD13), mRNA [NM_032859]	7.75E-009	1.38E-004
25864	ABHD14A	Homo sapiens abhydrolase domain containing 14A (ABHD14A), mRNA [NM_015407]	5.88E-009	1.05E-004
84836	ABHD14B	Homo sapiens abhydrolase domain containing 14B (ABHD14B), mRNA [NM_032750]	5.57E-010	9.91E-006
57001	ACN9	Homo sapiens ACN9 homolog (S. cerevisiae) (ACN9), mRNA [NM_020186]	3.45E-008	6.13E-004
8309	ACOX2	Homo sapiens acyl-Coenzyme A oxidase 2, branched chain (ACOX2), mRNA [NM_003500]	3.30E-012	5.87E-008
92370	ACPL2	Homo sapiens acid phosphatase-like 2 (ACPL2), transcript variant 1, mRNA [NM_152282]	3.52E-007	6.26E-003
2180	ACSL1	Homo sapiens acyl-CoA synthetase long-chain family member 1 (ACSL1), mRNA [NM_001995]	1.29E-012	2.30E-008
2181	ACSL3	Homo sapiens acyl-CoA synthetase long-chain family member 3 (ACSL3), transcript variant 1, mRNA [NM_004457]	1.27E-008	2.26E-004
2181	ACSL3	Homo sapiens acyl-CoA synthetase long-chain family member 3 (ACSL3), transcript variant 1, mRNA [NM_004457]	2.35E-010	4.18E-006
100	ADA	Homo sapiens adenosine deaminase (ADA), mRNA [NM_000022]	3.73E-010	6.64E-006
8754	ADAM9	Homo sapiens ADAM metallopeptidase domain 9 (meltrin gamma) (ADAM9), transcript variant 1, mRNA [NM_003816]	4.57E-010	8.12E-006
196883	ADCY4	Homo sapiens adenylate cyclase 4 (ADCY4), mRNA [NM_139247]	2.49E-007	4.42E-003
154	ADRB2	Homo sapiens adrenergic, beta-2-, receptor, surface (ADRB2), mRNA [NM_000024]	9.48E-008	1.69E-003
154	ADRB2	Homo sapiens adrenergic, beta-2-, receptor, surface (ADRB2), mRNA [NM_000024]	1.29E-007	2.30E-003
154	ADRB2	Homo sapiens adrenergic, beta-2-, receptor, surface (ADRB2), mRNA [NM_000024]	8.31E-008	1.48E-003
154	ADRB2	Homo sapiens adrenergic, beta-2-, receptor, surface (ADRB2), mRNA [NM_000024]	5.16E-008	9.19E-004
154	ADRB2	Homo sapiens adrenergic, beta-2-, receptor, surface (ADRB2), mRNA [NM_000024]	3.78E-008	6.72E-004
154	ADRB2	Homo sapiens adrenergic, beta-2-, receptor, surface (ADRB2), mRNA [NM_000024]	5.44E-008	9.68E-004
154	ADRB2	Homo sapiens adrenergic, beta-2-, receptor, surface (ADRB2), mRNA [NM_000024]	5.11E-008	9.09E-004
154	ADRB2	Homo sapiens adrenergic, beta-2-, receptor, surface (ADRB2), mRNA [NM_000024]	2.30E-008	4.09E-004
154	ADRB2	Homo sapiens adrenergic, beta-2-, receptor, surface (ADRB2), mRNA [NM_000024]	8.21E-008	1.46E-003
154	ADRB2	Homo sapiens adrenergic, beta-2-, receptor, surface (ADRB2), mRNA [NM_000024]	2.55E-008	4.54E-004
166	AES	Homo sapiens amino-terminal enhancer of split (AES), transcript variant 1, mRNA [NM_198969]	4.82E-008	8.58E-004
166	AES	Homo sapiens amino-terminal enhancer of split (AES), transcript variant 1, mRNA [NM_198969]	2.05E-008	3.65E-004
23287	AGTPBP1	Homo sapiens ATP/GTP binding protein 1 (AGTPBP1), mRNA [NM_015239]	6.38E-009	1.13E-004
	AI523154	ar69c11.x1 Barstead aorta HPLRB6 Homo sapiens cDNA clone IMAGE:2127860 3', mRNA sequence [AI523154]	1.75E-007	3.11E-003
9049	AIP	Homo sapiens aryl hydrocarbon receptor interacting protein (AIP), mRNA [NM_003977]	1.02E-008	1.82E-004
9049	AIP	Homo sapiens aryl hydrocarbon receptor interacting protein (AIP), mRNA [NM_003977]	4.49E-008	7.99E-004
	AK023663	Homo sapiens cDNA FLJ13601 fis, clone PLACE1010069. [AK023663]	7.20E-011	1.28E-006
	AK025758	Homo sapiens cDNA: FLJ22105 fis, clone HEP17660. [AK025758]	3.52E-008	6.26E-004
	AK026497	Homo sapiens cDNA: FLJ22844 fis, clone KAIA5181. [AK026497]	5.55E-007	9.87E-003
	AK055915	Homo sapiens cDNA FLJ31353 fis, clone MESAN2000264. [AK055915]	2.43E-009	4.32E-005
	AK057704	Homo sapiens cDNA FLJ33142 fis, clone UTERU1000192. [AK057704]	1.36E-009	2.42E-005
	AK074291	Homo sapiens cDNA FLJ23711 fis, clone HEP12371. [AK074291]	8.89E-008	1.58E-003
	AK125648	Homo sapiens cDNA FLJ43660 fis, clone SYNOV4004823. [AK125648]	2.76E-009	4.91E-005
	AK128714	Homo sapiens cDNA FLJ46881 fis, clone UTERU3015647, moderately similar to Embigin precursor. [AK128714]	1.29E-008	2.30E-004
	AK128714	Homo sapiens cDNA FLJ46881 fis, clone UTERU3015647, moderately similar to Embigin precursor. [AK128714]	2.97E-007	5.29E-003
231	AKR1B1	Homo sapiens aldo-keto reductase family 1, member B1 (aldose reductase) (AKR1B1), mRNA [NM_001628]	2.03E-008	3.62E-004
	AL110237	Homo sapiens mRNA; cDNA DKFZp566D224 (from clone DKFZp566D224). [AL110237]	4.02E-007	7.15E-003
	AL713762	Homo sapiens mRNA; cDNA DKFZp434K1572 (from clone DKFZp434K1572). [AL713762]	2.05E-009	3.65E-005
	AL832253	Homo sapiens mRNA; cDNA DKFZp667C1617 (from clone DKFZp667C1617) [AL832253]	2.34E-007	4.17E-003
56052	ALG1	Homo sapiens asparagine-linked glycosylation 1 homolog (S. cerevisiae, beta-1,4-mannosyltransferase) (ALG1), mRNA [NM_019109]	3.05E-007	5.43E-003
7840	ALMS1	Homo sapiens Alstrom syndrome 1 (ALMS1), mRNA [NM_015120]	3.33E-007	5.92E-003
241	ALOX5AP	Homo sapiens arachidonate 5-lipoxygenase-activating protein (ALOX5AP), mRNA [NM_001629]	5.15E-007	9.17E-003
118932	ANKRD22	Homo sapiens ankyrin repeat domain 22 (ANKRD22), mRNA [NM_144590]	2.47E-010	4.39E-006
23294	ANKS1A	Homo sapiens ankyrin repeat and sterile alpha motif domain containing 1A (ANKS1A), mRNA [NM_015245]	2.52E-007	4.48E-003
306	ANXA3	Homo sapiens annexin A3 (ANXA3), mRNA [NM_005139]	3.06E-009	5.44E-005
164	AP1G1	Homo sapiens adaptor-related protein complex 1, gamma 1 subunit (AP1G1), transcript variant 2, mRNA [NM_001128]	2.66E-009	4.73E-005
317	APAF1	Homo sapiens apoptotic peptidase activating factor (APAF1), transcript variant 3, mRNA [NM_181861]	6.19E-008	1.10E-003
321	APBA2	Homo sapiens amyloid beta (A4) precursor protein-binding, family A, member 2 (X11-like) (APBA2), mRNA [NM_005503]	3.30E-007	5.87E-003
366	AQP9	Homo sapiens aquaporin 9 (AQP9), mRNA [NM_020980]	5.50E-009	9.79E-005
374	AREG	Homo sapiens amphiregulin (schwannoma-derived growth factor) (AREG), mRNA [NM_001657]	2.30E-011	4.09E-007
383	ARG1	Homo sapiens arginase, liver (ARG1), mRNA [NM_000045]	1.22E-008	2.18E-004
9828	ARHGEF17	Homo sapiens Rho guanine nucleotide exchange factor (GEF) 17 (ARHGEF17), mRNA [NM_014786]	1.89E-007	3.36E-003
10865	ARID5A	Homo sapiens AT rich interactive domain 5A (MRF1-like) (ARID5A), transcript variant 2, mRNA [NM_006673]	2.76E-009	4.91E-005
115761	ARL11	Homo sapiens ADP-ribosylation factor-like 11 (ARL11), mRNA [NM_138450]	2.91E-007	5.18E-003
10123	ARL4C	Homo sapiens ADP-ribosylation factor-like 4C (ARL4C), mRNA [NM_005737]	5.74E-009	1.02E-004
127829	ARL8A	Homo sapiens ADP-ribosylation factor-like 8A (ARL8A), mRNA [NM_138795]	2.10E-007	3.73E-003
27106	ARRDC2	Homo sapiens arrestin domain containing 2 (ARRDC2), transcript variant 1, mRNA [NM_015683]	9.37E-008	1.67E-003
27106	ARRDC2	Homo sapiens arrestin domain containing 2 (ARRDC2), transcript variant 1, mRNA [NM_015683]	5.60E-007	9.96E-003
444	ASPH	Homo sapiens aspartate beta-hydroxylase (ASPH), transcript variant 3, mRNA [NM_032466]	1.82E-009	3.24E-005
444	ASPH	Homo sapiens aspartate beta-hydroxylase (ASPH), transcript variant 4, mRNA [NM_032467]	8.37E-009	1.49E-004
471	ATIC	Homo sapiens 5-aminoimidazole-4-carboxamide ribonucleotide formyltransferase/IMP cyclohydrolase (ATIC), mRNA [NM_004044]	3.93E-008	6.99E-004
23250	ATP11A	Homo sapiens ATPase, Class VI, type 11A (ATP11A), transcript variant 1, mRNA [NM_015205]	1.83E-008	3.26E-004
23200	ATP11B	Homo sapiens ATPase, Class VI, type 11B (ATP11B), mRNA [NM_014616]	6.16E-010	1.10E-005
23200	ATP11B	Homo sapiens ATPase, Class VI, type 11B (ATP11B), mRNA [NM_014616]	1.01E-009	1.80E-005
23200	ATP11B	Homo sapiens ATPase, Class VI, type 11B (ATP11B), mRNA [NM_014616]	8.15E-011	1.45E-006
528	ATP6V1C1	Homo sapiens ATPase, H+ transporting, lysosomal 42kDa, V1 subunit C1 (ATP6V1C1), transcript variant 1, mRNA [NM_001695]	1.89E-008	3.36E-004
57198	ATP8B2	Homo sapiens ATPase, Class I, type 8B, member 2 (ATP8B2), transcript variant 1, mRNA [NM_020452]	3.47E-007	6.18E-003
10079	ATP9A	Homo sapiens ATPase, Class II, type 9A (ATP9A), mRNA [NM_006045]	3.67E-007	6.53E-003
	AY007156	Homo sapiens clone CDABP0105 mRNA sequence. [AY007156]	1.49E-008	2.65E-004
10678	B3GNT2	Homo sapiens UDP-GlcNAc:betaGal beta-1,3-N-acetylglucosaminyltransferase 2 (B3GNT2), mRNA [NM_006577]	2.92E-007	5.19E-003
84002	B3GNT5	Homo sapiens UDP-GlcNAc:betaGal beta-1,3-N-acetylglucosaminyltransferase 5 (B3GNT5), mRNA [NM_032047]	1.45E-007	2.59E-003
8702	B4GALT4	Homo sapiens UDP-Gal:betaGlcNAc beta 1,4- galactosyltransferase, polypeptide 4 (B4GALT4), transcript variant 1, mRNA [NM_212543]	4.14E-009	7.37E-005
11177	BAZ1A	Homo sapiens bromodomain adjacent to zinc finger domain, 1A (BAZ1A), transcript variant 1, mRNA [NM_013448]	3.67E-007	6.53E-003
11177	BAZ1A	Homo sapiens bromodomain adjacent to zinc finger domain, 1A (BAZ1A), transcript variant 1, mRNA [NM_013448]	4.10E-008	7.29E-004
11177	BAZ1A	Homo sapiens bromodomain adjacent to zinc finger domain, 1A (BAZ1A), transcript variant 1, mRNA [NM_013448]	1.20E-007	2.13E-003
11177	BAZ1A	Homo sapiens bromodomain adjacent to zinc finger domain, 1A (BAZ1A), transcript variant 1, mRNA [NM_013448]	1.30E-007	2.31E-003
11177	BAZ1A	Homo sapiens bromodomain adjacent to zinc finger domain, 1A (BAZ1A), transcript variant 1, mRNA [NM_013448]	3.69E-008	6.57E-004
11177	BAZ1A	Homo sapiens bromodomain adjacent to zinc finger domain, 1A (BAZ1A), transcript variant 1, mRNA [NM_013448]	6.64E-008	1.18E-003
11177	BAZ1A	Homo sapiens bromodomain adjacent to zinc finger domain, 1A (BAZ1A), transcript variant 1, mRNA [NM_013448]	5.31E-008	9.45E-004
11177	BAZ1A	Homo sapiens bromodomain adjacent to zinc finger domain, 1A (BAZ1A), transcript variant 1, mRNA [NM_013448]	1.91E-008	3.40E-004
11177	BAZ1A	Homo sapiens bromodomain adjacent to zinc finger domain, 1A (BAZ1A), transcript variant 1, mRNA [NM_013448]	5.99E-008	1.06E-003
11177	BAZ1A	Homo sapiens bromodomain adjacent to zinc finger domain, 1A (BAZ1A), transcript variant 1, mRNA [NM_013448]	8.75E-008	1.56E-003
27113	BBC3	Homo sapiens BCL2 binding component 3 (BBC3), mRNA [NM_014417]	5.91E-008	1.05E-003
	BC033250	Homo sapiens, clone IMAGE:5441027, mRNA, partial cds. [BC033250]	1.78E-007	3.17E-003
	BC037740	Homo sapiens cDNA clone IMAGE:5263531. [BC037740]	2.01E-007	3.57E-003
	BC038432	Homo sapiens cDNA clone IMAGE:5162874, partial cds. [BC038432]	3.67E-011	6.52E-007
	BC041913	Homo sapiens cDNA clone IMAGE:5299642. [BC041913]	9.26E-008	1.65E-003
	BC041926	Homo sapiens cDNA clone IMAGE:5300349. [BC041926]	6.62E-011	1.18E-006
	BC044845	Homo sapiens, clone IMAGE:5166210, mRNA. [BC044845]	5.83E-009	1.04E-004
	BC073935	Homo sapiens cDNA clone IMAGE:5219247, partial cds. [BC073935]	1.14E-007	2.03E-003
	BC082970	Homo sapiens cDNA clone IMAGE:6598034. [BC082970]	1.54E-007	2.74E-003
	BC111482	Homo sapiens cDNA clone IMAGE:5743861, with apparent retained intron. [BC111482]	7.00E-009	1.25E-004
64919	BCL11B	Homo sapiens B-cell CLL/lymphoma 11B (zinc finger protein) (BCL11B), transcript variant 1, mRNA [NM_138576]	8.73E-008	1.55E-003
597	BCL2A1	Homo sapiens BCL2-related protein A1 (BCL2A1), mRNA [NM_004049]	8.00E-012	1.42E-007
597	BCL2A1	Homo sapiens BCL2-related protein A1 (BCL2A1), mRNA [NM_004049]	1.44E-009	2.56E-005
602	BCL3	Homo sapiens B-cell CLL/lymphoma 3 (BCL3), mRNA [NM_005178]	1.98E-008	3.52E-004
604	BCL6	Homo sapiens B-cell CLL/lymphoma 6 (zinc finger protein 51) (BCL6), transcript variant 2, mRNA [NM_138931]	1.05E-007	1.87E-003
	BF513730	BF513730 UI-H-BW1-amy-e-05-0-UI.s1 NCI_CGAP_Sub7 Homo sapiens cDNA clone IMAGE:3071696 3', mRNA sequence [BF513730]	2.12E-007	3.77E-003
	BG108194	BG108194 602280063F1 NIH_MGC_86 Homo sapiens cDNA clone IMAGE:4367799 5', mRNA sequence [BG108194]	1.35E-011	2.41E-007
	BG108194	BG108194 602280063F1 NIH_MGC_86 Homo sapiens cDNA clone IMAGE:4367799 5', mRNA sequence [BG108194]	6.94E-012	1.23E-007
	BG108194	BG108194 602280063F1 NIH_MGC_86 Homo sapiens cDNA clone IMAGE:4367799 5', mRNA sequence [BG108194]	2.04E-011	3.62E-007
	BG108194	BG108194 602280063F1 NIH_MGC_86 Homo sapiens cDNA clone IMAGE:4367799 5', mRNA sequence [BG108194]	1.02E-011	1.81E-007
	BG108194	BG108194 602280063F1 NIH_MGC_86 Homo sapiens cDNA clone IMAGE:4367799 5', mRNA sequence [BG108194]	7.23E-012	1.29E-007
	BG108194	BG108194 602280063F1 NIH_MGC_86 Homo sapiens cDNA clone IMAGE:4367799 5', mRNA sequence [BG108194]	7.79E-012	1.39E-007
	BG108194	BG108194 602280063F1 NIH_MGC_86 Homo sapiens cDNA clone IMAGE:4367799 5', mRNA sequence [BG108194]	3.98E-011	7.09E-007
	BG108194	BG108194 602280063F1 NIH_MGC_86 Homo sapiens cDNA clone IMAGE:4367799 5', mRNA sequence [BG108194]	2.60E-011	4.62E-007
	BG108194	BG108194 602280063F1 NIH_MGC_86 Homo sapiens cDNA clone IMAGE:4367799 5', mRNA sequence [BG108194]	3.49E-011	6.20E-007
	BG108194	BG108194 602280063F1 NIH_MGC_86 Homo sapiens cDNA clone IMAGE:4367799 5', mRNA sequence [BG108194]	5.54E-012	9.86E-008
	BG209258	RST28773 Athersys RAGE Library Homo sapiens cDNA, mRNA sequence [BG209258]	1.38E-009	2.46E-005
	BG680979	BG680979 602628792F1 NCI_CGAP_Skn4 Homo sapiens cDNA clone IMAGE:4753583 5', mRNA sequence [BG680979]	5.56E-010	9.88E-006
274	BIN1	Homo sapiens bridging integrator 1 (BIN1), transcript variant 4, mRNA [NM_139346]	3.35E-011	5.95E-007
274	BIN1	Homo sapiens bridging integrator 1 (BIN1), transcript variant 4, mRNA [NM_139346]	3.01E-007	5.36E-003
55909	BIN3	Homo sapiens bridging integrator 3 (BIN3), mRNA [NM_018688]	5.05E-009	8.99E-005
4671	BIRC1	Homo sapiens baculoviral IAP repeat-containing 1 (BIRC1), mRNA [NM_004536]	9.87E-009	1.76E-004
4671	BIRC1	Homo sapiens baculoviral IAP repeat-containing 1 (BIRC1), mRNA [NM_004536]	6.62E-010	1.18E-005
4671	BIRC1	Homo sapiens baculoviral IAP repeat-containing 1 (BIRC1), mRNA [NM_004536]	2.98E-007	5.30E-003
660	BMX	Homo sapiens BMX non-receptor tyrosine kinase (BMX), mRNA [NM_001721]	3.25E-012	5.78E-008
660	BMX	Homo sapiens BMX non-receptor tyrosine kinase (BMX), mRNA [NM_001721]	8.44E-010	1.50E-005
663	BNIP2	Homo sapiens BCL2/adenovirus E1B 19kDa interacting protein 2 (BNIP2), mRNA [NM_004330]	3.81E-008	6.78E-004
683	BST1	Homo sapiens bone marrow stromal cell antigen 1 (BST1), mRNA [NM_004334]	9.30E-008	1.65E-003
9184	BUB3	Homo sapiens BUB3 budding uninhibited by benzimidazoles 3 homolog (yeast) (BUB3), transcript variant 2, mRNA [NM_001007793]	3.26E-007	5.80E-003
	BX647685	Homo sapiens mRNA; cDNA DKFZp686J0581 (from clone DKFZp686J0581). [BX647685]	2.61E-008	4.65E-004
79847	C10orf77	Homo sapiens chromosome 10 open reading frame 77 (C10orf77), mRNA [NM_024789]	5.13E-007	9.13E-003
738	C11orf2	Homo sapiens chromosome 11 open reading frame2 (C11orf2), mRNA [NM_013265]	2.66E-008	4.74E-004
79652	C16orf30	Homo sapiens chromosome 16 open reading frame 30 (C16orf30), mRNA [NM_024600]	2.79E-007	4.96E-003
64755	C16orf58	Homo sapiens chromosome 16 open reading frame 58 (C16orf58), mRNA [NM_022744]	4.16E-007	7.40E-003
55421	C17orf85	Homo sapiens chromosome 17 open reading frame 85 (C17orf85), mRNA [NM_018553]	3.78E-007	6.72E-003
116841	C1orf142	Homo sapiens chromosome 1 open reading frame 142 (C1orf142), mRNA [NM_053052]	1.58E-007	2.81E-003
116496	C1orf24	Homo sapiens chromosome 1 open reading frame 24 (C1orf24), transcript variant 2, mRNA [NM_052966]	8.10E-008	1.44E-003
712	C1QA	Homo sapiens complement component 1, q subcomponent, A chain (C1QA), mRNA [NM_015991]	1.03E-010	1.83E-006
713	C1QB	Homo sapiens complement component 1, q subcomponent, B chain (C1QB), mRNA [NM_000491]	1.98E-008	3.52E-004
57136	C20orf3	Homo sapiens chromosome 20 open reading frame 3 (C20orf3), mRNA [NM_020531]	9.28E-012	1.65E-007
83541	C20orf55	Homo sapiens chromosome 20 open reading frame 55 (C20orf55), transcript variant 2, mRNA [NM_207121]	2.90E-009	5.16E-005
84273	C4orf14	Homo sapiens chromosome 4 open reading frame 14 (C4orf14), mRNA [NM_032313]	1.65E-007	2.94E-003
203228	C9orf72	Homo sapiens chromosome 9 open reading frame 72 (C9orf72), transcript variant 2, mRNA [NM_145005]	2.71E-007	4.82E-003
762	CA4	Homo sapiens carbonic anhydrase IV (CA4), mRNA [NM_000717]	1.04E-008	1.85E-004
51719	CAB39	Homo sapiens calcium binding protein 39 (CAB39), mRNA [NM_016289]	4.91E-007	8.73E-003
23523	CABIN1	Homo sapiens calcineurin binding protein 1 (CABIN1), mRNA [NM_012295]	2.16E-007	3.84E-003
790	CAD	Homo sapiens carbamoyl-phosphate synthetase 2, aspartate transcarbamylase, and dihydroorotase (CAD), mRNA [NM_004341]	3.09E-007	5.49E-003
84433	CARD11	Homo sapiens caspase recruitment domain family, member 11 (CARD11), mRNA [NM_032415]	1.36E-007	2.41E-003
58484	CARD12	Homo sapiens caspase recruitment domain family, member 12 (CARD12), mRNA [NM_021209]	4.33E-012	7.70E-008
84674	CARD6	Homo sapiens caspase recruitment domain family, member 6 (CARD6), mRNA [NM_032587]	9.51E-010	1.69E-005
839	CASP6	Homo sapiens caspase 6, apoptosis-related cysteine peptidase (CASP6), transcript variant alpha, mRNA [NM_001226]	5.60E-009	9.96E-005
873	CBR1	Homo sapiens carbonyl reductase 1 (CBR1), mRNA [NM_001757]	4.33E-007	7.70E-003
57003	CCDC47	Homo sapiens coiled-coil domain containing 47 (CCDC47), mRNA [NM_020198]	1.18E-009	2.09E-005
902	CCNH	Homo sapiens cyclin H (CCNH), mRNA [NM_001239]	1.51E-007	2.69E-003
	CD103176	AGENCOURT_14007368 NIH_MGC_186 Homo sapiens cDNA clone IMAGE:30372542 5', mRNA sequence [CD103176]	4.40E-008	7.83E-004
57126	CD177	Homo sapiens mRNA for NB1 glycoprotein (NB1 gene), negative phenotype #1. [AJ310433]	1.56E-008	2.78E-004
57126	CD177	Homo sapiens mRNA for glycoprotein NB1, negative phenotype #2 (NB1 gene). [AJ305326]	1.35E-008	2.40E-004
57126	CD177	full-length cDNA clone CS0DI015YO17 of Placenta Cot 25-normalized of Homo sapiens (human). [CR592446]	4.07E-008	7.25E-004
919	CD247	Homo sapiens CD247 molecule (CD247), transcript variant 1, mRNA [NM_198053]	6.38E-009	1.14E-004
921	CD5	Homo sapiens CD5 molecule (CD5), mRNA [NM_014207]	1.19E-007	2.11E-003
1604	CD55	Homo sapiens CD55 molecule, decay accelerating factor for complement (Cromer blood group) (CD55), mRNA [NM_000574]	8.80E-014	1.56E-009
1604	CD55	Homo sapiens CD55 molecule, decay accelerating factor for complement (Cromer blood group) (CD55), mRNA [NM_000574]	7.93E-013	1.41E-008
1604	CD55	Homo sapiens decay-accelerating factor 4ab mRNA, partial cds, alternatively spliced. [AY055760]	3.03E-007	5.40E-003
965	CD58	Homo sapiens CD58 molecule (CD58), mRNA [NM_001779]	1.08E-009	1.91E-005
923	CD6	Homo sapiens CD6 molecule (CD6), mRNA [NM_006725]	2.12E-009	3.77E-005
967	CD63	Homo sapiens CD63 molecule (CD63), transcript variant 1, mRNA [NM_001780]	4.14E-007	7.37E-003
967	CD63	Homo sapiens CD63 molecule (CD63), transcript variant 1, mRNA [NM_001780]	2.49E-007	4.44E-003
975	CD81	Homo sapiens CD81 molecule (CD81), mRNA [NM_004356]	1.36E-010	2.41E-006
10225	CD96	Homo sapiens CD96 molecule (CD96), transcript variant 1, mRNA [NM_198196]	8.75E-010	1.56E-005
994	CDC25B	Homo sapiens cell division cycle 25B (CDC25B), transcript variant 1, mRNA [NM_021873]	6.91E-010	1.23E-005
51362	CDC40	Homo sapiens cell division cycle 40 homolog (S. cerevisiae) (CDC40), mRNA [NM_015891]	4.54E-007	8.07E-003
55755	CDK5RAP2	Homo sapiens CDK5 regulatory subunit associated protein 2 (CDK5RAP2), transcript variant 1, mRNA [NM_018249]	1.09E-009	1.94E-005
1021	CDK6	Homo sapiens cyclin-dependent kinase 6 (CDK6), mRNA [NM_001259]	1.20E-007	2.14E-003
1028	CDKN1C	Homo sapiens cyclin-dependent kinase inhibitor 1C (p57, Kip2) (CDKN1C), mRNA [NM_000076]	2.13E-007	3.79E-003
1051	CEBPB	Homo sapiens CCAAT/enhancer binding protein (C/EBP), beta (CEBPB), mRNA [NM_005194]	2.54E-007	4.51E-003
1051	CEBPB	Homo sapiens CCAAT/enhancer binding protein (C/EBP), beta (CEBPB), mRNA [NM_005194]	2.34E-007	4.16E-003
1051	CEBPB	Homo sapiens CCAAT/enhancer binding protein (C/EBP), beta (CEBPB), mRNA [NM_005194]	2.33E-007	4.14E-003
1051	CEBPB	Homo sapiens CCAAT/enhancer binding protein (C/EBP), beta (CEBPB), mRNA [NM_005194]	4.82E-007	8.57E-003
1051	CEBPB	Homo sapiens CCAAT/enhancer binding protein (C/EBP), beta (CEBPB), mRNA [NM_005194]	1.16E-007	2.06E-003
1051	CEBPB	Homo sapiens CCAAT/enhancer binding protein (C/EBP), beta (CEBPB), mRNA [NM_005194]	3.09E-007	5.50E-003
1051	CEBPB	Homo sapiens CCAAT/enhancer binding protein (C/EBP), beta (CEBPB), mRNA [NM_005194]	3.06E-007	5.45E-003
1052	CEBPD	Homo sapiens CCAAT/enhancer binding protein (C/EBP), delta (CEBPD), mRNA [NM_005195]	1.16E-014	2.06E-010
51605	CGI-09	Homo sapiens CGI-09 protein (CGI-09), mRNA [NM_015939]	8.55E-008	1.52E-003
55636	CHD7	Homo sapiens chromodomain helicase DNA binding protein 7 (CHD7), mRNA [NM_017780]	2.12E-007	3.78E-003
10523	CHERP	Homo sapiens calcium homeostasis endoplasmic reticulum protein (CHERP), mRNA [NM_006387]	4.64E-008	8.25E-004
91782	CHMP7	Homo sapiens CHMP family, member 7 (CHMP7), mRNA [NM_152272]	2.52E-008	4.49E-004
55501	CHST12	Homo sapiens carbohydrate (chondroitin 4) sulfotransferase 12 (CHST12), mRNA [NM_018641]	5.55E-007	9.88E-003
1153	CIRBP	Homo sapiens cold inducible RNA binding protein (CIRBP), mRNA [NM_001280]	1.28E-008	2.28E-004
	CK300181	UI-E-EJ1-ajx-g-19-0-UI.s1 UI-E-EJ1 Homo sapiens cDNA clone UI-E-EJ1-ajx-g-19-0-UI 3', mRNA sequence [CK300181]	1.67E-007	2.97E-003
10970	CKAP4	Homo sapiens cytoskeleton-associated protein 4 (CKAP4), mRNA [NM_006825]	5.84E-013	1.04E-008
338339	CLEC4D	Homo sapiens C-type lectin domain family 4, member D (CLEC4D), mRNA [NM_080387]	1.73E-011	3.08E-007
26253	CLEC4E	Homo sapiens C-type lectin domain family 4, member E (CLEC4E), mRNA [NM_014358]	9.63E-009	1.71E-004
1192	CLIC1	Homo sapiens chloride intracellular channel 1 (CLIC1), mRNA [NM_001288]	8.66E-009	1.54E-004
8218	CLTCL1	Homo sapiens clathrin, heavy polypeptide-like 1 (CLTCL1), transcript variant 2, mRNA [NM_007098]	2.08E-008	3.70E-004
29097	CNIH4	Homo sapiens cornichon homolog 4 (Drosophila) (CNIH4), mRNA [NM_014184]	7.54E-011	1.34E-006
7373	COL14A1	Human udulin 2 mRNA, 3' end. [M64109]	1.34E-010	2.38E-006
51117	COQ4	Homo sapiens coenzyme Q4 homolog (S. cerevisiae) (COQ4), mRNA [NM_016035]	5.53E-010	9.83E-006
1362	CPD	Homo sapiens carboxypeptidase D (CPD), mRNA [NM_001304]	3.10E-009	5.51E-005
1362	CPD	Homo sapiens carboxypeptidase D (CPD), mRNA [NM_001304]	4.34E-007	7.72E-003
80315	CPEB4	Homo sapiens cytoplasmic polyadenylation element binding protein 4 (CPEB4), mRNA [NM_030627]	8.20E-008	1.46E-003
1378	CR1	Homo sapiens complement component (3b/4b) receptor 1 (Knops blood group) (CR1), transcript variant S, mRNA [NM_000651]	1.74E-010	3.10E-006
1378	CR1	Homo sapiens complement component (3b/4b) receptor 1 (Knops blood group) (CR1), transcript variant S, mRNA [NM_000651]	8.77E-011	1.56E-006
	CR613944	full-length cDNA clone CS0CAP007YK21 of Thymus of Homo sapiens (human). [CR613944]	7.82E-008	1.39E-003
	CR620532	full-length cDNA clone CS0DE006YD17 of Placenta of Homo sapiens (human). [CR620532]	3.36E-009	5.98E-005
	CR623684	full-length cDNA clone CS0DK004YM05 of HeLa cells Cot 25-normalized of Homo sapiens (human). [CR623684]	1.49E-010	2.65E-006
	CR992331	CR992331 RZPD no.9016 Homo sapiens cDNA clone RZPDp9016A0141 5', mRNA sequence [CR992331]	2.97E-007	5.28E-003
1390	CREM	Homo sapiens cAMP responsive element modulator (CREM), transcript variant 19, mRNA [NM_183013]	4.28E-008	7.62E-004
7180	CRISP2	Homo sapiens cysteine-rich secretory protein 2 (CRISP2), mRNA [NM_003296]	6.55E-008	1.17E-003
1408	CRY2	Homo sapiens cryptochrome 2 (photolyase-like) (CRY2), mRNA [NM_021117]	9.37E-010	1.67E-005
1445	CSK	Homo sapiens c-src tyrosine kinase (CSK), mRNA [NM_004383]	1.25E-007	2.22E-003
1453	CSNK1D	Homo sapiens casein kinase 1, delta (CSNK1D), transcript variant 1, mRNA [NM_001893]	9.66E-010	1.72E-005
57325	CSRP2BP	Homo sapiens CSRP2 binding protein (CSRP2BP), transcript variant 1, mRNA [NM_020536]	3.72E-008	6.61E-004
8530	CST7	Homo sapiens cystatin F (leukocystatin) (CST7), mRNA [NM_003650]	1.33E-008	2.37E-004
1075	CTSC	Homo sapiens cathepsin C (CTSC), transcript variant 2, mRNA [NM_148170]	2.30E-007	4.10E-003
8722	CTSF	Homo sapiens cathepsin F (CTSF), mRNA [NM_003793]	2.54E-009	4.52E-005
51596	CUTA	Homo sapiens cutA divalent cation tolerance homolog (E. coli) (CUTA), transcript variant 2, mRNA [NM_015921]	3.77E-007	6.71E-003
1523	CUTL1	Homo sapiens cut-like 1, CCAAT displacement protein (Drosophila) (CUTL1), transcript variant 1, mRNA [NM_181552]	1.79E-008	3.19E-004
1524	CX3CR1	Homo sapiens chemokine (C-X3-C motif) receptor 1 (CX3CR1), mRNA [NM_001337]	1.38E-007	2.45E-003
2833	CXCR3	Homo sapiens chemokine (C-X-C motif) receptor 3 (CXCR3), mRNA [NM_001504]	4.07E-007	7.25E-003
256643	CXorf23	Homo sapiens chromosome X open reading frame 23 (CXorf23), mRNA [NM_198279]	5.59E-007	9.95E-003
1534	CYB561	Homo sapiens cytochrome b-561 (CYB561), transcript variant 2, mRNA [NM_001017916]	6.02E-010	1.07E-005
1534	CYB561	Homo sapiens cytochrome b-561 (CYB561), transcript variant 2, mRNA [NM_001017916]	1.66E-009	2.96E-005
220002	CYBASC3	Homo sapiens cytochrome b, ascorbate dependent 3 (CYBASC3), mRNA [NM_153611]	3.95E-010	7.02E-006
1545	CYP1B1	Homo sapiens cytochrome P450, family 1, subfamily B, polypeptide 1 (CYP1B1), mRNA [NM_000104]	4.36E-008	7.75E-004
113189	D4ST1	Homo sapiens dermatan 4 sulfotransferase 1 (D4ST1), mRNA [NM_130468]	3.51E-007	6.25E-003
1602	DACH1	Homo sapiens dachshund homolog 1 (Drosophila) (DACH1), transcript variant 1, mRNA [NM_080759]	3.52E-010	6.26E-006
1616	DAXX	Homo sapiens death-associated protein 6 (DAXX), mRNA [NM_001350]	4.66E-007	8.30E-003
55861	DBNDD2	Homo sapiens dysbindin (dystrobrevin binding protein 1) domain containing 2 (DBNDD2), transcript variant 1, mRNA [NM_018478]	1.20E-007	2.13E-003
1628	DBP	Homo sapiens D site of albumin promoter (albumin D-box) binding protein (DBP), mRNA [NM_001352]	2.12E-009	3.77E-005
167227	DCP2	Homo sapiens DCP2 decapping enzyme homolog (S. cerevisiae) (DCP2), mRNA [NM_152624]	1.04E-007	1.84E-003
23564	DDAH2	Homo sapiens dimethylarginine dimethylaminohydrolase 2 (DDAH2), mRNA [NM_013974]	5.45E-007	9.69E-003
317781	DDX51	Homo sapiens DEAD (Asp-Glu-Ala-Asp) box polypeptide 51 (DDX51), mRNA [NM_175066]	3.14E-008	5.59E-004
83479	DDX59	Homo sapiens DEAD (Asp-Glu-Ala-Asp) box polypeptide 59 (DDX59), transcript variant 2, mRNA [NM_031306]	4.17E-009	7.41E-005
51009	DERL2	Homo sapiens Der1-like domain family, member 2 (DERL2), mRNA [NM_016041]	2.50E-007	4.45E-003
8214	DGCR6	Homo sapiens DiGeorge syndrome critical region gene 6 (DGCR6), mRNA [NM_005675]	5.17E-007	9.19E-003
85359	DGCR6L	Homo sapiens DiGeorge syndrome critical region gene 6-like (DGCR6L), mRNA [NM_033257]	7.67E-008	1.36E-003
9249	DHRS3	Homo sapiens dehydrogenase/reductase (SDR family) member 3 (DHRS3), mRNA [NM_004753]	1.44E-007	2.56E-003
84925	DIRC2	Homo sapiens disrupted in renal carcinoma 2 (DIRC2), mRNA [NM_032839]	9.36E-013	1.67E-008
23549	DNPEP	Homo sapiens aspartyl aminopeptidase (DNPEP), mRNA [NM_012100]	6.12E-008	1.09E-003
79930	DOK3	Homo sapiens docking protein 3 (DOK3), mRNA [NM_024872]	1.96E-009	3.49E-005
147991	DPY19L3	Homo sapiens cDNA FLJ43858 fis, clone TESTI4007373. [AK125846]	1.16E-009	2.07E-005
196403	DTX3	Homo sapiens deltex 3 homolog (Drosophila) (DTX3), mRNA [NM_178502]	3.23E-007	5.75E-003
51207	DUSP13	Homo sapiens dual specificity phosphatase 13 (DUSP13), transcript variant 1, mRNA [NM_001007271]	3.12E-007	5.56E-003
8445	DYRK2	Homo sapiens dual-specificity tyrosine-(Y)-phosphorylation regulated kinase 2 (DYRK2), transcript variant 2, mRNA [NM_006482]	1.35E-008	2.40E-004
8291	DYSF	Homo sapiens dysferlin, limb girdle muscular dystrophy 2B (autosomal recessive) (DYSF), mRNA [NM_003494]	3.57E-010	6.34E-006
8291	DYSF	Homo sapiens dysferlin, limb girdle muscular dystrophy 2B (autosomal recessive) (DYSF), mRNA [NM_003494]	1.01E-008	1.80E-004
1871	E2F3	Homo sapiens E2F transcription factor 3 (E2F3), mRNA [NM_001949]	4.95E-007	8.81E-003
1880	EBI2	Homo sapiens Epstein-Barr virus induced gene 2 (lymphocyte-specific G protein-coupled receptor) (EBI2), mRNA [NM_004951]	3.01E-007	5.36E-003
79746	ECHDC3	Homo sapiens enoyl Coenzyme A hydratase domain containing 3 (ECHDC3), mRNA [NM_024693]	1.28E-008	2.28E-004
79746	ECHDC3	Homo sapiens enoyl Coenzyme A hydratase domain containing 3 (ECHDC3), mRNA [NM_024693]	2.12E-009	3.78E-005
1892	ECHS1	Homo sapiens enoyl Coenzyme A hydratase, short chain, 1, mitochondrial (ECHS1), nuclear gene encoding mitochondrial protein, mRNA [NM_004092]	1.78E-007	3.17E-003
53637	EDG8	Homo sapiens endothelial differentiation, sphingolipid G-protein-coupled receptor, 8 (EDG8), mRNA [NM_030760]	5.23E-007	9.30E-003
1947	EFNB1	Homo sapiens ephrin-B1 (EFNB1), mRNA [NM_004429]	4.85E-007	8.62E-003
	ENST00000216468	Homo sapiens cDNA: FLJ22042 fis, clone HEP09065. [AK025695]	1.22E-008	2.18E-004
	ENST00000236199	Unknown	4.32E-008	7.68E-004
	ENST00000265341	Homo sapiens mRNA; cDNA DKFZp564I062 (from clone DKFZp564I062). [AL080064]	4.77E-007	8.48E-003
	ENST00000299502	full-length cDNA clone CS0DH002YJ05 of T cells (Jurkat cell line) of Homo sapiens (human). [CR599277]	1.80E-008	3.20E-004
	ENST00000304963	Homo sapiens mRNA for FLJ00074 protein, partial cds. [AK024480]	9.01E-008	1.60E-003
	ENST00000324677	Homo sapiens slingshot homolog 2 (Drosophila), mRNA (cDNA clone IMAGE:4101583), complete cds. [BC011636]	4.24E-008	7.54E-004
	ENST00000330777	Homo sapiens full length insert cDNA YO73E04. [AF075060]	4.66E-007	8.29E-003
	ENST00000336283	Homo sapiens cDNA FLJ30398 fis, clone BRACE2008402, highly similar to Homo sapiens steroid receptor RNA activator isoform 3 mRNA. [AK054960]	2.04E-009	3.62E-005
	ENST00000342158	Unknown	7.50E-008	1.33E-003
	ENST00000346165	Homo sapiens cDNA FLJ16723 fis, clone UTERU3004418, highly similar to Zinc finger protein 275. [AK122976]	4.78E-008	8.51E-004
	ENST00000355968	full-length cDNA clone CS0DI012YE07 of Placenta Cot 25-normalized of Homo sapiens (human). [CR594762]	5.14E-007	9.15E-003
	ENST00000369911	Homo sapiens mRNA for FLJ00095 protein. [AK074041]	6.74E-009	1.20E-004
	ENST00000370238	full-length cDNA clone CS0CAP007YJ17 of Thymus of Homo sapiens (human). [CR598364]	8.11E-010	1.44E-005
	ENST00000371207	ENP1_HUMAN (P49961) Ectonucleoside triphosphate diphosphohydrolase 1 (NTPDase1) (Ecto-ATP diphosphohydrolase) (ATPDase) (Lymphoid cell activation antigen) (Ecto-apyrase) (CD39 antigen) , partial (92%) [THC2435513]	7.55E-008	1.34E-003
	ENST00000374285	Homo sapiens cDNA FLJ26025 fis, clone PCD08250. [AK129536]	3.96E-008	7.04E-004
	ENST00000374534	PREDICTED: Homo sapiens similar to myosin regulatory light chain-like (LOC442204), mRNA [XM_498088]	2.74E-007	4.88E-003
	ENST00000376333	Homo sapiens hypothetical gene supported by BC052596, mRNA (cDNA clone IMAGE:6728287). [BC052596]	4.69E-007	8.34E-003
	ENST00000377093	Homo sapiens cDNA clone IMAGE:4395035, partial cds. [BC063684]	2.27E-012	4.05E-008
	ENST00000380248	Homo sapiens mRNA for KIAA0305 gene, partial cds. [AB002303]	2.99E-007	5.31E-003
	ENST00000380739	Unknown	3.68E-008	6.54E-004
	ENST00000382579	full-length cDNA clone CS0DC008YD20 of Neuroblastoma Cot 25-normalized of Homo sapiens (human). [CR606044]	9.95E-009	1.77E-004
	ENST00000382592	Homo sapiens LATS, large tumor suppressor, homolog 2 (Drosophila), mRNA (cDNA clone IMAGE:30343251). [BC071572]	2.90E-007	5.17E-003
	ENST00000383097	GB|M11591.1|AAA36314.1 MHC HLA-SX-alpha [NP113399]	3.48E-007	6.18E-003
2114	ETS2	Homo sapiens v-ets erythroblastosis virus E26 oncogene homolog 2 (avian) (ETS2), mRNA [NM_005239]	3.26E-007	5.80E-003
51466	EVL	Homo sapiens Enah/Vasp-like (EVL), mRNA [NM_016337]	3.22E-008	5.74E-004
54536	EXOC6	Homo sapiens exocyst complex component 6 (EXOC6), transcript variant 2, mRNA [NM_001013848]	7.47E-011	1.33E-006
2161	F12	Homo sapiens coagulation factor XII (Hageman factor) (F12), mRNA [NM_000505]	4.30E-010	7.65E-006
2153	F5	Homo sapiens coagulation factor V (proaccelerin, labile factor) (F5), mRNA [NM_000130]	2.79E-009	4.96E-005
2153	F5	Homo sapiens coagulation factor V (proaccelerin, labile factor) (F5), mRNA [NM_000130]	2.37E-009	4.22E-005
2153	F5	Homo sapiens coagulation factor V (proaccelerin, labile factor) (F5), mRNA [NM_000130]	4.56E-009	8.11E-005
2153	F5	Homo sapiens coagulation factor V (proaccelerin, labile factor) (F5), mRNA [NM_000130]	3.79E-009	6.74E-005
2153	F5	Homo sapiens coagulation factor V (proaccelerin, labile factor) (F5), mRNA [NM_000130]	4.79E-009	8.53E-005
2153	F5	Homo sapiens coagulation factor V (proaccelerin, labile factor) (F5), mRNA [NM_000130]	2.24E-009	3.99E-005
2153	F5	Homo sapiens coagulation factor V (proaccelerin, labile factor) (F5), mRNA [NM_000130]	1.13E-008	2.01E-004
2153	F5	Homo sapiens coagulation factor V (proaccelerin, labile factor) (F5), mRNA [NM_000130]	4.15E-009	7.37E-005
2153	F5	Homo sapiens coagulation factor V (proaccelerin, labile factor) (F5), mRNA [NM_000130]	2.43E-009	4.32E-005
2153	F5	Homo sapiens coagulation factor V (proaccelerin, labile factor) (F5), mRNA [NM_000130]	2.80E-009	4.98E-005
9214	FAIM3	Homo sapiens Fas apoptotic inhibitory molecule 3 (FAIM3), mRNA [NM_005449]	3.63E-008	6.46E-004
359845	FAM101B	Homo sapiens family with sequence similarity 101, member B, mRNA (cDNA clone IMAGE:4564684). [BC014203]	7.09E-008	1.26E-003
359845	FAM101B	Homo sapiens family with sequence similarity 101, member B (FAM101B), mRNA [NM_182705]	7.74E-008	1.38E-003
399665	FAM102A	Homo sapiens family with sequence similarity 102, member A (FAM102A), transcript variant 2, mRNA [NM_203305]	7.50E-008	1.33E-003
54491	FAM105A	Homo sapiens family with sequence similarity 105, member A (FAM105A), mRNA [NM_019018]	2.66E-009	4.73E-005
54757	FAM20A	Homo sapiens family with sequence similarity 20, member A (FAM20A), mRNA [NM_017565]	6.28E-009	1.12E-004
9679	FAM53B	Homo sapiens family with sequence similarity 53, member B (FAM53B), mRNA [NM_014661]	2.42E-007	4.30E-003
23344	FAM62A	Homo sapiens family with sequence similarity 62 (C2 domain containing), member A (FAM62A), mRNA [NM_015292]	1.98E-010	3.53E-006
57488	FAM62B	Homo sapiens family with sequence similarity 62 (C2 domain containing) member B (FAM62B), mRNA [NM_020728]	4.72E-008	8.40E-004
79567	FAM65A	Homo sapiens family with sequence similarity 65, member A (FAM65A), mRNA [NM_024519]	1.64E-007	2.91E-003
2189	FANCG	Homo sapiens Fanconi anemia, complementation group G (FANCG), mRNA [NM_004629]	1.62E-007	2.88E-003
10667	FARS2	Homo sapiens phenylalanine-tRNA synthetase 2 (mitochondrial) (FARS2), nuclear gene encoding mitochondrial protein, mRNA [NM_006567]	5.38E-007	9.57E-003
84678	FBXL10	Homo sapiens F-box and leucine-rich repeat protein 10 (FBXL10), transcript variant 1, mRNA [NM_032590]	6.94E-008	1.23E-003
146330	FBXL16	Homo sapiens F-box and leucine-rich repeat protein 16 (FBXL16), mRNA [NM_153350]	2.01E-007	3.58E-003
26234	FBXL5	Homo sapiens F-box and leucine-rich repeat protein 5 (FBXL5), transcript variant 2, mRNA [NM_033535]	9.28E-008	1.65E-003
23219	FBXO28	Homo sapiens F-box protein 28 (FBXO28), mRNA [NM_015176]	2.31E-007	4.11E-003
84085	FBXO30	Homo sapiens F-box protein 30 (FBXO30), mRNA [NM_032145]	1.73E-009	3.07E-005
81545	FBXO38	Homo sapiens F-box protein 38 (FBXO38), transcript variant 2, mRNA [NM_205836]	6.89E-009	1.23E-004
26190	FBXW2	Homo sapiens F-box and WD-40 domain protein 2 (FBXW2), mRNA [NM_012164]	3.87E-009	6.88E-005
2204	FCAR	Homo sapiens Fc fragment of IgA, receptor for (FCAR), transcript variant 1, mRNA [NM_002000]	8.85E-012	1.57E-007
2204	FCAR	Homo sapiens Fc fragment of IgA, receptor for (FCAR), transcript variant 10, mRNA [NM_133280]	2.18E-011	3.88E-007
121512	FGD4	Homo sapiens FYVE, RhoGEF and PH domain containing 4 (FGD4), mRNA [NM_139241]	2.00E-012	3.56E-008
2289	FKBP5	Homo sapiens FK506 binding protein 5 (FKBP5), mRNA [NM_004117]	5.96E-013	1.06E-008
2289	FKBP5	Homo sapiens FK506 binding protein 5 (FKBP5), mRNA [NM_004117]	3.36E-011	5.98E-007
11328	FKBP9	Homo sapiens FK506 binding protein 9, 63 kDa (FKBP9), mRNA [NM_007270]	1.41E-013	2.50E-009
11328	FKBP9	Homo sapiens FK506 binding protein 9, 63 kDa (FKBP9), mRNA [NM_007270]	1.22E-013	2.18E-009
79899	FLJ14213	Homo sapiens hypothetical protein FLJ14213 (FLJ14213), mRNA [NM_024841]	6.17E-008	1.10E-003
54849	FLJ20186	Homo sapiens hypothetical protein FLJ20186 (FLJ20186), transcript variant 2, mRNA [NM_017702]	1.32E-007	2.36E-003
79701	FLJ22222	Homo sapiens hypothetical protein FLJ22222, mRNA (cDNA clone IMAGE:4123566), complete cds. [BC009297]	2.74E-008	4.87E-004
79887	FLJ22662	Homo sapiens hypothetical protein FLJ22662 (FLJ22662), mRNA [NM_024829]	3.11E-008	5.53E-004
	FLJ23867	Homo sapiens cDNA FLJ23867 fis, clone LNG09729. [AK074447]	1.15E-008	2.05E-004
388387	FLJ31222	Homo sapiens FLJ31222 protein (FLJ31222), mRNA [NM_207388]	8.42E-012	1.50E-007
285696	FLJ34047	Homo sapiens cDNA FLJ34047 fis, clone FCBBF3000001. [AK091366]	4.87E-008	8.67E-004
266655	FLJ35348	Homo sapiens FLJ35348 (FLJ35348) on chromosome 9 [NR_002800]	1.19E-011	2.12E-007
168455	FLJ36031	Homo sapiens hypothetical protein FLJ36031 (FLJ36031), mRNA [NM_175884]	2.66E-007	4.73E-003
10211	FLOT1	Homo sapiens flotillin 1 (FLOT1), mRNA [NM_005803]	6.85E-010	1.22E-005
2319	FLOT2	Homo sapiens flotillin 2 (FLOT2), mRNA [NM_004475]	5.06E-007	9.01E-003
2352	FOLR3	Homo sapiens folate receptor 3 (gamma) (FOLR3), mRNA [NM_000804]	5.41E-008	9.62E-004
2357	FPR1	Homo sapiens formyl peptide receptor 1 (FPR1), mRNA [NM_002029]	2.06E-008	3.67E-004
2358	FPRL1	Homo sapiens formyl peptide receptor-like 1 (FPRL1), transcript variant 1, mRNA [NM_001462]	3.53E-007	6.28E-003
23150	FRMD4B	Homo sapiens mRNA for KIAA1013 protein, partial cds. [AB023230]	2.48E-010	4.41E-006
50486	G0S2	Homo sapiens G0/G1switch 2 (G0S2), mRNA [NM_015714]	1.28E-008	2.28E-004
1647	GADD45A	Homo sapiens growth arrest and DNA-damage-inducible, alpha (GADD45A), mRNA [NM_001924]	2.00E-011	3.56E-007
55454	GALNACT-2	Homo sapiens chondroitin sulfate GalNAcT-2 (GALNACT-2), mRNA [NM_018590]	2.27E-008	4.05E-004
55454	GALNACT-2	Homo sapiens chondroitin sulfate GalNAcT-2 (GALNACT-2), mRNA [NM_018590]	2.57E-008	4.57E-004
79623	GALNT14	Homo sapiens UDP-N-acetyl-alpha-D-galactosamine:polypeptide N-acetylgalactosaminyltransferase 14 (GalNAc-T14) (GALNT14), mRNA [NM_024572]	2.14E-007	3.81E-003
2592	GALT	Homo sapiens galactose-1-phosphate uridylyltransferase (GALT), mRNA [NM_000155]	1.80E-007	3.20E-003
2597	GAPDH	Homo sapiens glyceraldehyde-3-phosphate dehydrogenase (GAPDH), mRNA [NM_002046]	3.64E-007	6.48E-003
2597	GAPDH	Homo sapiens glyceraldehyde-3-phosphate dehydrogenase (GAPDH), mRNA [NM_002046]	1.81E-007	3.23E-003
2597	GAPDH	Homo sapiens glyceraldehyde-3-phosphate dehydrogenase (GAPDH), mRNA [NM_002046]	3.38E-007	6.02E-003
2597	GAPDH	Homo sapiens glyceraldehyde-3-phosphate dehydrogenase (GAPDH), mRNA [NM_002046]	3.72E-007	6.62E-003
2597	GAPDH	Homo sapiens glyceraldehyde-3-phosphate dehydrogenase (GAPDH), mRNA [NM_002046]	1.31E-007	2.34E-003
2597	GAPDH	Homo sapiens glyceraldehyde-3-phosphate dehydrogenase (GAPDH), mRNA [NM_002046]	1.48E-007	2.62E-003
115361	GBP4	Homo sapiens guanylate binding protein 4 (GBP4), mRNA [NM_052941]	5.07E-008	9.03E-004
115361	GBP4	Homo sapiens guanylate binding protein 4 (GBP4), mRNA [NM_052941]	1.18E-009	2.11E-005
25801	GCA	Homo sapiens grancalcin, EF-hand calcium binding protein (GCA), mRNA [NM_012198]	3.12E-010	5.55E-006
2730	GCLM	Homo sapiens glutamate-cysteine ligase, modifier subunit (GCLM), mRNA [NM_002061]	1.38E-009	2.45E-005
2650	GCNT1	Homo sapiens glucosaminyl (N-acetyl) transferase 1, core 2 (beta-1,6-N-acetylglucosaminyltransferase) (GCNT1), mRNA [NM_001490]	1.45E-010	2.59E-006
50628	GEMIN4	Homo sapiens gem (nuclear organelle) associated protein 4 (GEMIN4), mRNA [NM_015721]	9.86E-008	1.75E-003
91227	GGTL4	Homo sapiens gamma-glutamyltransferase-like 4 (GGTL4), transcript variant 2, mRNA [NM_080839]	2.30E-007	4.09E-003
92086	GGTLA4	Homo sapiens gamma-glutamyltransferase-like activity 4 (GGTLA4), transcript variant C, mRNA [NM_080920]	6.67E-009	1.19E-004
2710	GK	Homo sapiens glycerol kinase (GK), transcript variant 1, mRNA [NM_203391]	5.34E-007	9.49E-003
144423	GLT1D1	Homo sapiens glycosyltransferase 1 domain containing 1 (GLT1D1), mRNA [NM_144669]	2.08E-007	3.69E-003
79709	GLT25D1	Homo sapiens glycosyltransferase 25 domain containing 1 (GLT25D1), mRNA [NM_024656]	5.89E-008	1.05E-003
2801	GOLGA2	Homo sapiens golgi autoantigen, golgin subfamily a, 2 (GOLGA2), mRNA [NM_004486]	3.67E-008	6.53E-004
2806	GOT2	Homo sapiens glutamic-oxaloacetic transaminase 2, mitochondrial (aspartate aminotransferase 2) (GOT2), nuclear gene encoding mitochondrial protein, mRNA [NM_002080]	6.40E-009	1.14E-004
221188	GPR114	Homo sapiens G protein-coupled receptor 114 (GPR114), mRNA [NM_153837]	2.40E-009	4.27E-005
29933	GPR132	Homo sapiens G protein-coupled receptor 132 (GPR132), mRNA [NM_013345]	7.40E-008	1.32E-003
26996	GPR160	Homo sapiens G protein-coupled receptor 160 (GPR160), mRNA [NM_014373]	4.57E-007	8.13E-003
53831	GPR84	Homo sapiens G protein-coupled receptor 84 (GPR84), mRNA [NM_020370]	4.05E-008	7.20E-004
222487	GPR97	Homo sapiens G protein-coupled receptor 97 (GPR97), mRNA [NM_170776]	2.40E-007	4.27E-003
9524	GPSN2	Homo sapiens glycoprotein, synaptic 2 (GPSN2), mRNA [NM_138501]	1.00E-007	1.78E-003
2887	GRB10	Homo sapiens growth factor receptor-bound protein 10 (GRB10), transcript variant 4, mRNA [NM_001001555]	3.30E-007	5.87E-003
2869	GRK5	Homo sapiens G protein-coupled receptor kinase 5 (GRK5), mRNA [NM_005308]	1.56E-007	2.77E-003
29105	GTL3	Homo sapiens gene trap locus 3 (mouse) (GTL3), mRNA [NM_013242]	1.48E-008	2.63E-004
8225	GTPBP6	Homo sapiens GTP binding protein 6 (putative) (GTPBP6), mRNA [NM_012227]	2.19E-007	3.90E-003
2992	GYG1	Homo sapiens glycogenin 1 (GYG1), mRNA [NM_004130]	2.33E-010	4.15E-006
2992	GYG1	Homo sapiens glycogenin 1 (GYG1), mRNA [NM_004130]	7.95E-009	1.41E-004
2997	GYS1	Homo sapiens glycogen synthase 1 (muscle) (GYS1), mRNA [NM_002103]	1.53E-007	2.72E-003
3033	HADHSC	Homo sapiens L-3-hydroxyacyl-Coenzyme A dehydrogenase, short chain (HADHSC), nuclear gene encoding mitochondrial protein, mRNA [NM_005327]	2.12E-008	3.76E-004
29781	hCAP-H2	Homo sapiens kleisin beta (hCAP-H2), transcript variant 2, mRNA [NM_152299]	2.79E-008	4.96E-004
9759	HDAC4	Homo sapiens histone deacetylase 4 (HDAC4), mRNA [NM_006037]	1.32E-007	2.35E-003
23593	HEBP2	Homo sapiens heme binding protein 2 (HEBP2), mRNA [NM_014320]	2.21E-009	3.93E-005
3082	HGF	Homo sapiens hepatocyte growth factor (hepapoietin A; scatter factor) (HGF), transcript variant 2, mRNA [NM_001010931]	1.14E-007	2.04E-003
11112	HIBADH	Homo sapiens 3-hydroxyisobutyrate dehydrogenase (HIBADH), mRNA [NM_152740]	7.30E-008	1.30E-003
3091	HIF1A	Homo sapiens hypoxia-inducible factor 1, alpha subunit (basic helix-loop-helix transcription factor) (HIF1A), transcript variant 2, mRNA [NM_181054]	7.47E-010	1.33E-005
3091	HIF1A	Homo sapiens hypoxia-inducible factor 1, alpha subunit (basic helix-loop-helix transcription factor) (HIF1A), transcript variant 2, mRNA [NM_181054]	2.91E-010	5.17E-006
3091	HIF1A	Homo sapiens hypoxia-inducible factor 1, alpha subunit (basic helix-loop-helix transcription factor) (HIF1A), transcript variant 2, mRNA [NM_181054]	1.32E-009	2.35E-005
3091	HIF1A	Homo sapiens hypoxia-inducible factor 1, alpha subunit (basic helix-loop-helix transcription factor) (HIF1A), transcript variant 2, mRNA [NM_181054]	2.58E-009	4.59E-005
3091	HIF1A	Homo sapiens hypoxia-inducible factor 1, alpha subunit (basic helix-loop-helix transcription factor) (HIF1A), transcript variant 2, mRNA [NM_181054]	9.35E-010	1.66E-005
3091	HIF1A	Homo sapiens hypoxia-inducible factor 1, alpha subunit (basic helix-loop-helix transcription factor) (HIF1A), transcript variant 2, mRNA [NM_181054]	3.93E-010	7.00E-006
3091	HIF1A	Homo sapiens hypoxia-inducible factor 1, alpha subunit (basic helix-loop-helix transcription factor) (HIF1A), transcript variant 2, mRNA [NM_181054]	8.95E-010	1.59E-005
3091	HIF1A	Homo sapiens hypoxia-inducible factor 1, alpha subunit (basic helix-loop-helix transcription factor) (HIF1A), transcript variant 2, mRNA [NM_181054]	1.51E-009	2.70E-005
3091	HIF1A	Homo sapiens hypoxia-inducible factor 1, alpha subunit (basic helix-loop-helix transcription factor) (HIF1A), transcript variant 2, mRNA [NM_181054]	1.54E-009	2.73E-005
3091	HIF1A	Homo sapiens hypoxia-inducible factor 1, alpha subunit (basic helix-loop-helix transcription factor) (HIF1A), transcript variant 2, mRNA [NM_181054]	7.67E-010	1.36E-005
28996	HIPK2	Homo sapiens homeodomain interacting protein kinase 2 (HIPK2), mRNA [NM_022740]	5.30E-008	9.42E-004
3101	HK3	Homo sapiens hexokinase 3 (white cell) (HK3), nuclear gene encoding mitochondrial protein, mRNA [NM_002115]	4.16E-012	7.40E-008
3101	HK3	Homo sapiens hexokinase 3 (white cell) (HK3), nuclear gene encoding mitochondrial protein, mRNA [NM_002115]	1.28E-009	2.28E-005
3148	HMGB2	Homo sapiens high-mobility group box 2 (HMGB2), mRNA [NM_002129]	2.49E-011	4.43E-007
89781	HPS4	Homo sapiens Hermansky-Pudlak syndrome 4 (HPS4), transcript variant 1, mRNA [NM_022081]	3.35E-007	5.95E-003
89781	HPS4	Homo sapiens Hermansky-Pudlak syndrome 4 (HPS4), transcript variant 1, mRNA [NM_022081]	1.64E-009	2.91E-005
3267	HRB	Homo sapiens HIV-1 Rev binding protein (HRB), mRNA [NM_004504]	2.04E-013	3.63E-009
51144	HSD17B12	Homo sapiens hydroxysteroid (17-beta) dehydrogenase 12 (HSD17B12), mRNA [NM_016142]	2.07E-008	3.69E-004
7923	HSD17B8	Homo sapiens hydroxysteroid (17-beta) dehydrogenase 8 (HSD17B8), mRNA [NM_014234]	3.80E-007	6.76E-003
84329	HVCN1	Homo sapiens hydrogen voltage-gated channel 1 (HVCN1), transcript variant 2, mRNA [NM_032369]	1.03E-007	1.83E-003
3384	ICAM2	Homo sapiens intercellular adhesion molecule 2 (ICAM2), mRNA [NM_000873]	5.08E-007	9.03E-003
3422	IDI1	Homo sapiens isopentenyl-diphosphate delta isomerase 1 (IDI1), mRNA [NM_004508]	2.98E-009	5.31E-005
8870	IER3	Homo sapiens immediate early response 3 (IER3), transcript variant short, mRNA [NM_003897]	1.96E-009	3.48E-005
3459	IFNGR1	Homo sapiens interferon gamma receptor 1 (IFNGR1), mRNA [NM_000416]	9.46E-009	1.68E-004
26160	IFT172	Homo sapiens intraflagellar transport 172 homolog (Chlamydomonas) (IFT172), mRNA [NM_015662]	1.74E-008	3.09E-004
3588	IL10RB	Homo sapiens cDNA FLJ41728 fis, clone HLUNG2015617. [AK123722]	1.69E-007	3.01E-003
8809	IL18R1	Homo sapiens interleukin 18 receptor 1 (IL18R1), mRNA [NM_003855]	1.72E-011	3.06E-007
8809	IL18R1	Homo sapiens interleukin 18 receptor 1 (IL18R1), mRNA [NM_003855]	1.94E-009	3.45E-005
8807	IL18RAP	Homo sapiens interleukin 18 receptor accessory protein (IL18RAP), mRNA [NM_003853]	3.27E-012	5.82E-008
7850	IL1R2	Homo sapiens interleukin 1 receptor, type II (IL1R2), transcript variant 1, mRNA [NM_004633]	3.21E-011	5.71E-007
7850	IL1R2	Homo sapiens interleukin 1 receptor, type II (IL1R2), transcript variant 1, mRNA [NM_004633]	2.43E-009	4.33E-005
3556	IL1RAP	Homo sapiens interleukin 1 receptor accessory protein (IL1RAP), transcript variant 1, mRNA [NM_002182]	3.88E-007	6.90E-003
50615	IL21R	Homo sapiens interleukin 21 receptor (IL21R), transcript variant 2, mRNA [NM_181078]	6.42E-008	1.14E-003
3560	IL2RB	Homo sapiens interleukin 2 receptor, beta (IL2RB), mRNA [NM_000878]	5.30E-008	9.43E-004
9235	IL32	Homo sapiens interleukin 32 (IL32), transcript variant 1, mRNA [NM_001012631]	3.06E-007	5.44E-003
3566	IL4R	Homo sapiens interleukin 4 receptor (IL4R), transcript variant 1, mRNA [NM_000418]	8.46E-008	1.51E-003
55272	IMP3	Homo sapiens IMP3, U3 small nucleolar ribonucleoprotein, homolog (yeast) (IMP3), mRNA [NM_018285]	4.81E-009	8.56E-005
3615	IMPDH2	Homo sapiens IMP (inosine monophosphate) dehydrogenase 2 (IMPDH2), mRNA [NM_000884]	1.29E-008	2.30E-004
3620	INDO	Homo sapiens indoleamine-pyrrole 2,3 dioxygenase (INDO), mRNA [NM_002164]	5.65E-008	1.00E-003
8821	INPP4B	Homo sapiens inositol polyphosphate-4-phosphatase, type II, 105kDa (INPP4B), mRNA [NM_003866]	4.08E-007	7.27E-003
11213	IRAK3	Homo sapiens interleukin-1 receptor-associated kinase 3 (IRAK3), mRNA [NM_007199]	1.87E-014	3.33E-010
57611	ISLR2	Homo sapiens immunoglobulin superfamily containing leucine-rich repeat 2 (ISLR2), mRNA [NM_020851]	1.95E-008	3.47E-004
3684	ITGAM	Homo sapiens integrin, alpha M (complement component 3 receptor 3 subunit) (ITGAM), mRNA [NM_000632]	1.18E-010	2.09E-006
3688	ITGB1	Homo sapiens integrin, beta 1 (fibronectin receptor, beta polypeptide, antigen CD29 includes MDF2, MSK12) (ITGB1), transcript variant 1E, mRNA [NM_133376]	5.43E-007	9.66E-003
3688	ITGB1	Homo sapiens full length insert cDNA clone ZD39G09. [AF086249]	1.07E-008	1.90E-004
3695	ITGB7	Homo sapiens integrin, beta 7 (ITGB7), mRNA [NM_000889]	1.34E-008	2.39E-004
80271	ITPKC	Homo sapiens inositol 1,4,5-trisphosphate 3-kinase C (ITPKC), mRNA [NM_025194]	4.14E-007	7.36E-003
10625	IVNS1ABP	Homo sapiens influenza virus NS1A binding protein (IVNS1ABP), transcript variant 2, mRNA [NM_016389]	4.49E-010	7.98E-006
10625	IVNS1ABP	Homo sapiens influenza virus NS1A binding protein (IVNS1ABP), transcript variant 2, mRNA [NM_016389]	6.03E-010	1.07E-005
89890	KBTBD6	Homo sapiens kelch repeat and BTB (POZ) domain containing 6 (KBTBD6), mRNA [NM_152903]	3.39E-012	6.03E-008
84078	KBTBD7	Homo sapiens kelch repeat and BTB (POZ) domain containing 7 (KBTBD7), mRNA [NM_032138]	4.48E-007	7.97E-003
3753	KCNE1	Homo sapiens potassium voltage-gated channel, Isk-related family, member 1 (KCNE1), mRNA [NM_000219]	9.68E-009	1.72E-004
23130	KIAA0404	Homo sapiens hypothetical protein LOC23130 (KIAA0404), mRNA [NM_015104]	1.33E-007	2.36E-003
9914	KIAA0703	Homo sapiens KIAA0703 gene product (KIAA0703), mRNA [NM_014861]	5.54E-008	9.86E-004
57700	KIAA1600	Homo sapiens KIAA1600 (KIAA1600), mRNA [NM_020940]	4.79E-007	8.52E-003
85376	KIAA1666	Homo sapiens KIAA1666 protein, mRNA (cDNA clone IMAGE:4827837), complete cds. [BC035246]	3.73E-008	6.64E-004
84626	KIAA1862	Homo sapiens KIAA1862 protein (KIAA1862), mRNA [NM_032534]	6.40E-008	1.14E-003
79834	KIAA2002	Homo sapiens mRNA for KIAA2002 protein. [AB082533]	5.41E-008	9.63E-004
23095	KIF1B	Homo sapiens kinesin family member 1B (KIF1B), transcript variant 2, mRNA [NM_183416]	2.42E-012	4.31E-008
23095	KIF1B	Homo sapiens kinesin family member 1B (KIF1B), transcript variant 1, mRNA [NM_015074]	6.52E-008	1.16E-003
3835	KIF22	Homo sapiens kinesin family member 22 (KIF22), mRNA [NM_007317]	1.29E-012	2.30E-008
3799	KIF5B	Homo sapiens kinesin family member 5B (KIF5B), mRNA [NM_004521]	3.75E-008	6.66E-004
1316	KLF6	Homo sapiens Kruppel-like factor 6 (KLF6), transcript variant 1, mRNA [NM_001008490]	2.74E-008	4.88E-004
11275	KLHL2	Homo sapiens kelch-like 2, Mayven (Drosophila) (KLHL2), mRNA [NM_007246]	1.20E-013	2.14E-009
57563	KLHL8	Homo sapiens kelch-like 8 (Drosophila) (KLHL8), mRNA [NM_020803]	1.18E-007	2.11E-003
3850	KRT3	Homo sapiens keratin 3 (KRT3), mRNA [NM_057088]	2.37E-008	4.21E-004
3914	LAMB3	Homo sapiens laminin, beta 3 (LAMB3), transcript variant 2, mRNA [NM_001017402]	5.27E-007	9.37E-003
27040	LAT	Homo sapiens linker for activation of T cells (LAT), transcript variant 1, mRNA [NM_014387]	2.51E-009	4.47E-005
27040	LAT	Homo sapiens linker for activation of T cells (LAT), transcript variant 1, mRNA [NM_014387]	1.38E-007	2.45E-003
27040	LAT	Homo sapiens linker for activation of T cells (LAT), transcript variant 1, mRNA [NM_014387]	6.51E-008	1.16E-003
3932	LCK	Homo sapiens lymphocyte-specific protein tyrosine kinase (LCK), mRNA [NM_005356]	1.04E-008	1.85E-004
3932	LCK	Homo sapiens lymphocyte-specific protein tyrosine kinase (LCK), mRNA [NM_005356]	8.02E-009	1.43E-004
3932	LCK	Homo sapiens lymphocyte-specific protein tyrosine kinase (LCK), mRNA [NM_005356]	7.71E-009	1.37E-004
3932	LCK	Homo sapiens lymphocyte-specific protein tyrosine kinase (LCK), mRNA [NM_005356]	1.31E-008	2.33E-004
3932	LCK	Homo sapiens lymphocyte-specific protein tyrosine kinase (LCK), mRNA [NM_005356]	1.12E-008	1.99E-004
3932	LCK	Homo sapiens lymphocyte-specific protein tyrosine kinase (LCK), mRNA [NM_005356]	6.06E-009	1.08E-004
3932	LCK	Homo sapiens lymphocyte-specific protein tyrosine kinase (LCK), mRNA [NM_005356]	2.72E-009	4.84E-005
3932	LCK	Homo sapiens lymphocyte-specific protein tyrosine kinase (LCK), mRNA [NM_005356]	1.14E-008	2.02E-004
3932	LCK	Homo sapiens lymphocyte-specific protein tyrosine kinase (LCK), mRNA [NM_005356]	7.51E-009	1.34E-004
3932	LCK	Homo sapiens lymphocyte-specific protein tyrosine kinase (LCK), mRNA [NM_005356]	3.92E-009	6.98E-005
3939	LDHA	Homo sapiens lactate dehydrogenase A (LDHA), mRNA [NM_005566]	9.84E-008	1.75E-003
3939	LDHA	Homo sapiens lactate dehydrogenase A (LDHA), mRNA [NM_005566]	4.18E-008	7.44E-004
3955	LFNG	Homo sapiens lunatic fringe homolog (Drosophila) (LFNG), transcript variant 1, mRNA [NM_001040167]	5.44E-008	9.69E-004
3978	LIG1	Homo sapiens ligase I, DNA, ATP-dependent (LIG1), mRNA [NM_000234]	2.01E-008	3.58E-004
353514	LILRA5	Homo sapiens leukocyte immunoglobulin-like receptor, subfamily A (with TM domain), member 5 (LILRA5), transcript variant 3, mRNA [NM_181879]	1.76E-008	3.12E-004
353514	LILRA5	Homo sapiens leukocyte immunoglobulin-like receptor, subfamily A (with TM domain), member 5 (LILRA5), transcript variant 2, mRNA [NM_181985]	1.16E-007	2.06E-003
8825	LIN7A	Homo sapiens lin-7 homolog A (C. elegans) (LIN7A), mRNA [NM_004664]	3.23E-007	5.76E-003
	LOC151146	Homo sapiens cDNA FLJ11654 fis, clone HEMBA1004542. [AK021716]	1.84E-007	3.27E-003
152663	LOC152663	PREDICTED: Homo sapiens similar to 60S ribosomal protein L7a (LOC152663), mRNA [XM_087499]	2.47E-008	4.39E-004
	LOC153346	Homo sapiens cDNA FLJ14284 fis, clone PLACE1005898. [AK024346]	3.76E-007	6.69E-003
255809	LOC255809	PREDICTED: Homo sapiens hypothetical LOC255809, transcript variant 1 (LOC255809), mRNA [XM_172995]	2.16E-009	3.84E-005
	LOC392979	PREDICTED: Homo sapiens similar to ribosomal protein L18 (LOC392979), mRNA [XM_374646]	8.90E-008	1.58E-003
552891	LOC552891	Homo sapiens hypothetical protein LOC552891 (LOC552891), mRNA [NM_004125]	3.23E-007	5.74E-003
	LOC646652	PREDICTED: Homo sapiens similar to nuclear pore membrane protein 121 (LOC646652), mRNA [XM_929595]	4.54E-007	8.08E-003
--	LOC653579	PREDICTED: Homo sapiens similar to polycythemia rubra vera 1 (LOC653579), mRNA [XM_928207]	1.90E-007	3.38E-003
79414	LRFN3	Homo sapiens leucine rich repeat and fibronectin type III domain containing 3 (LRFN3), mRNA [NM_024509]	3.92E-008	6.97E-004
26018	LRIG1	Homo sapiens leucine-rich repeats and immunoglobulin-like domains 1 (LRIG1), mRNA [NM_015541]	8.96E-008	1.59E-003
25804	LSM4	Homo sapiens LSM4 homolog, U6 small nuclear RNA associated (S. cerevisiae) (LSM4), mRNA [NM_012321]	2.66E-008	4.74E-004
1241	LTB4R	Homo sapiens leukotriene B4 receptor (LTB4R), mRNA [NM_181657]	1.02E-007	1.82E-003
8425	LTBP4	Homo sapiens latent transforming growth factor beta binding protein 4 (LTBP4), transcript variant 2, mRNA [NM_003573]	4.18E-007	7.44E-003
256586	LYSMD2	Homo sapiens LysM, putative peptidoglycan-binding, domain containing 2 (LYSMD2), mRNA [NM_153374]	6.69E-008	1.19E-003
10296	MAEA	Homo sapiens macrophage erythroblast attacher (MAEA), transcript variant 1, mRNA [NM_001017405]	2.20E-007	3.92E-003
4097	MAFG	Homo sapiens v-maf musculoaponeurotic fibrosarcoma oncogene homolog G (avian) (MAFG), transcript variant 1, mRNA [NM_002359]	9.11E-012	1.62E-007
4097	MAFG	Homo sapiens v-maf musculoaponeurotic fibrosarcoma oncogene homolog G (avian) (MAFG), transcript variant 1, mRNA [NM_002359]	5.92E-013	1.05E-008
9500	MAGED1	Homo sapiens melanoma antigen family D, 1 (MAGED1), transcript variant 1, mRNA [NM_001005333]	1.14E-007	2.03E-003
10916	MAGED2	Homo sapiens melanoma antigen family D, 2 (MAGED2), transcript variant 3, mRNA [NM_201222]	5.00E-007	8.89E-003
57134	MAN1C1	Homo sapiens mannosidase, alpha, class 1C, member 1 (MAN1C1), mRNA [NM_020379]	5.60E-008	9.96E-004
5608	MAP2K6	Homo sapiens mitogen-activated protein kinase kinase 6 (MAP2K6), mRNA [NM_002758]	1.94E-015	3.46E-011
9020	MAP3K14	Homo sapiens mitogen-activated protein kinase kinase kinase 14 (MAP3K14), mRNA [NM_003954]	1.97E-010	3.51E-006
11184	MAP4K1	Homo sapiens mitogen-activated protein kinase kinase kinase kinase 1 (MAP4K1), mRNA [NM_007181]	7.23E-008	1.29E-003
9448	MAP4K4	Homo sapiens mitogen-activated protein kinase kinase kinase kinase 4 (MAP4K4), transcript variant 2, mRNA [NM_145686]	8.08E-008	1.44E-003
9448	MAP4K4	Homo sapiens mitogen-activated protein kinase kinase kinase kinase 4 (MAP4K4), transcript variant 2, mRNA [NM_145686]	9.38E-008	1.67E-003
1432	MAPK14	Homo sapiens mitogen-activated protein kinase 14 (MAPK14), transcript variant 3, mRNA [NM_139013]	1.10E-009	1.96E-005
1432	MAPK14	Homo sapiens mitogen-activated protein kinase 14 (MAPK14), transcript variant 3, mRNA [NM_139013]	1.23E-007	2.18E-003
1432	MAPK14	Homo sapiens mitogen-activated protein kinase 14 (MAPK14), transcript variant 1, mRNA [NM_001315]	2.23E-011	3.96E-007
1432	MAPK14	Homo sapiens mitogen-activated protein kinase 14 (MAPK14), transcript variant 1, mRNA [NM_001315]	5.92E-011	1.05E-006
1432	MAPK14	Homo sapiens mitogen-activated protein kinase 14 (MAPK14), transcript variant 1, mRNA [NM_001315]	6.83E-011	1.21E-006
1432	MAPK14	Homo sapiens mitogen-activated protein kinase 14 (MAPK14), transcript variant 1, mRNA [NM_001315]	1.88E-011	3.35E-007
1432	MAPK14	Homo sapiens mitogen-activated protein kinase 14 (MAPK14), transcript variant 1, mRNA [NM_001315]	6.99E-011	1.24E-006
1432	MAPK14	Homo sapiens mitogen-activated protein kinase 14 (MAPK14), transcript variant 1, mRNA [NM_001315]	7.85E-011	1.40E-006
1432	MAPK14	Homo sapiens mitogen-activated protein kinase 14 (MAPK14), transcript variant 1, mRNA [NM_001315]	1.33E-011	2.37E-007
1432	MAPK14	Homo sapiens mitogen-activated protein kinase 14 (MAPK14), transcript variant 1, mRNA [NM_001315]	1.45E-011	2.57E-007
1432	MAPK14	Homo sapiens mitogen-activated protein kinase 14 (MAPK14), transcript variant 1, mRNA [NM_001315]	1.63E-011	2.90E-007
1432	MAPK14	Homo sapiens mitogen-activated protein kinase 14 (MAPK14), transcript variant 1, mRNA [NM_001315]	3.06E-011	5.44E-007
199675	MCEMP1	Homo sapiens mast cell-expressed membrane protein 1 (MCEMP1), mRNA [NM_174918]	4.31E-014	7.66E-010
55972	MCFP	Homo sapiens mRNA; cDNA DKFZp564D0472 (from clone DKFZp564D0472) [AL110179]	3.94E-007	7.00E-003
55972	MCFP	Homo sapiens mitochondrial carrier family protein (MCFP), mRNA [NM_018843]	1.64E-009	2.91E-005
4172	MCM3	Homo sapiens MCM3 minichromosome maintenance deficient 3 (S. cerevisiae) (MCM3), mRNA [NM_002388]	2.77E-007	4.92E-003
79772	MCTP1	Homo sapiens multiple C2 domains, transmembrane 1 (MCTP1), transcript variant L, mRNA [NM_024717]	7.81E-010	1.39E-005
55784	MCTP2	Homo sapiens multiple C2 domains, transmembrane 2, mRNA (cDNA clone MGC:43948 IMAGE:5276211), complete cds. [BC041387]	7.38E-011	1.31E-006
4205	MEF2A	Homo sapiens MADS box transcription enhancer factor 2, polypeptide A (myocyte enhancer factor 2A) (MEF2A), mRNA [NM_005587]	2.74E-007	4.87E-003
51108	METTL9	Homo sapiens methyltransferase like 9 (METTL9), mRNA [NM_016025]	4.51E-007	8.02E-003
51108	METTL9	Homo sapiens methyltransferase like 9 (METTL9), mRNA [NM_016025]	2.21E-007	3.93E-003
4242	MFNG	Homo sapiens manic fringe homolog (Drosophila) (MFNG), mRNA [NM_002405]	9.57E-008	1.70E-003
8972	MGAM	Homo sapiens maltase-glucoamylase (alpha-glucosidase) (MGAM), mRNA [NM_004668]	1.87E-007	3.32E-003
92595	MGC13138	Homo sapiens hypothetical protein MGC13138 (MGC13138), mRNA [NM_033410]	1.40E-008	2.50E-004
94107	MGC14327	Homo sapiens hypothetical protein MGC14327 (MGC14327), mRNA [NM_053045]	2.15E-007	3.82E-003
153339	MGC23909	Homo sapiens hypothetical protein MGC23909 (MGC23909), mRNA [NM_174909]	1.18E-007	2.09E-003
153339	MGC23909	Homo sapiens hypothetical protein MGC23909 (MGC23909), mRNA [NM_174909]	4.15E-008	7.38E-004
79037	MGC2463	Homo sapiens hypothetical protein LOC79037 (MGC2463), mRNA [NM_024070]	5.21E-010	9.26E-006
256355	MGC27348	Homo sapiens ribosomal protein S2 pseudogene, mRNA (cDNA clone MGC:27348 IMAGE:4671259), complete cds. [BC026177]	3.23E-007	5.75E-003
245812	MGC40499	Homo sapiens PRotein Associated with Tlr4 (MGC40499), mRNA [NM_152755]	4.47E-008	7.96E-004
4302	MLLT6	Homo sapiens mRNA; cDNA DKFZp686J1719 (from clone DKFZp686J1719). [AL832481]	2.09E-007	3.71E-003
4302	MLLT6	Homo sapiens myeloid/lymphoid or mixed-lineage leukemia (trithorax homolog, Drosophila); translocated to, 6 (MLLT6), mRNA [NM_005937]	8.02E-008	1.43E-003
84188	MLSTD2	Homo sapiens male sterility domain containing 2 (MLSTD2), mRNA [NM_032228]	4.42E-007	7.86E-003
4318	MMP9	Homo sapiens matrix metallopeptidase 9 (gelatinase B, 92kDa gelatinase, 92kDa type IV collagenase) (MMP9), mRNA [NM_004994]	7.47E-011	1.33E-006
4318	MMP9	Homo sapiens matrix metallopeptidase 9 (gelatinase B, 92kDa gelatinase, 92kDa type IV collagenase) (MMP9), mRNA [NM_004994]	2.28E-011	4.05E-007
4318	MMP9	Homo sapiens matrix metallopeptidase 9 (gelatinase B, 92kDa gelatinase, 92kDa type IV collagenase) (MMP9), mRNA [NM_004994]	3.05E-011	5.43E-007
4318	MMP9	Homo sapiens matrix metallopeptidase 9 (gelatinase B, 92kDa gelatinase, 92kDa type IV collagenase) (MMP9), mRNA [NM_004994]	1.06E-011	1.89E-007
4318	MMP9	Homo sapiens matrix metallopeptidase 9 (gelatinase B, 92kDa gelatinase, 92kDa type IV collagenase) (MMP9), mRNA [NM_004994]	4.33E-011	7.70E-007
4318	MMP9	Homo sapiens matrix metallopeptidase 9 (gelatinase B, 92kDa gelatinase, 92kDa type IV collagenase) (MMP9), mRNA [NM_004994]	2.55E-010	4.53E-006
4318	MMP9	Homo sapiens matrix metallopeptidase 9 (gelatinase B, 92kDa gelatinase, 92kDa type IV collagenase) (MMP9), mRNA [NM_004994]	2.81E-010	5.00E-006
4318	MMP9	Homo sapiens matrix metallopeptidase 9 (gelatinase B, 92kDa gelatinase, 92kDa type IV collagenase) (MMP9), mRNA [NM_004994]	2.42E-010	4.30E-006
4318	MMP9	Homo sapiens matrix metallopeptidase 9 (gelatinase B, 92kDa gelatinase, 92kDa type IV collagenase) (MMP9), mRNA [NM_004994]	4.81E-010	8.56E-006
4318	MMP9	Homo sapiens matrix metallopeptidase 9 (gelatinase B, 92kDa gelatinase, 92kDa type IV collagenase) (MMP9), mRNA [NM_004994]	3.63E-010	6.46E-006
22880	MORC2	Homo sapiens MORC family CW-type zinc finger 2 (MORC2), mRNA [NM_014941]	5.88E-009	1.05E-004
22880	MORC2	Homo sapiens MORC family CW-type zinc finger 2 (MORC2), mRNA [NM_014941]	2.74E-008	4.88E-004
64757	MOSC1	Homo sapiens MOCO sulphurase C-terminal domain containing 1 (MOSC1), mRNA [NM_022746]	7.68E-008	1.37E-003
740	MRPL49	Homo sapiens mitochondrial ribosomal protein L49 (MRPL49), nuclear gene encoding mitochondrial protein, mRNA [NM_004927]	1.36E-008	2.42E-004
23107	MRPS27	Homo sapiens mitochondrial ribosomal protein S27 (MRPS27), nuclear gene encoding mitochondrial protein, mRNA [NM_015084]	4.47E-007	7.95E-003
51338	MS4A4A	Homo sapiens membrane-spanning 4-domains, subfamily A, member 4 (MS4A4A), transcript variant 1, mRNA [NM_024021]	1.61E-008	2.86E-004
10943	MSL3L1	Homo sapiens male-specific lethal 3-like 1 (Drosophila) (MSL3L1), transcript variant 1, mRNA [NM_078629]	2.70E-011	4.81E-007
4482	MSRA	Homo sapiens methionine sulfoxide reductase A (MSRA), mRNA [NM_012331]	9.51E-008	1.69E-003
8897	MTMR3	Homo sapiens myotubularin related protein 3 (MTMR3), transcript variant 3, mRNA [NM_021090]	1.48E-008	2.64E-004
9107	MTMR6	Homo sapiens myotubularin related protein 6 (MTMR6), mRNA [NM_004685]	7.37E-009	1.31E-004
83463	MXD3	Homo sapiens MAX dimerization protein 3 (MXD3), mRNA [NM_031300]	6.91E-008	1.23E-003
83463	MXD3	Homo sapiens cDNA FLJ35523 fis, clone SPLEN2001503. [AK092842]	2.54E-007	4.52E-003
10608	MXD4	Homo sapiens MAX dimerization protein 4 (MXD4), mRNA [NM_006454]	1.85E-009	3.30E-005
4644	MYO5A	Homo sapiens myosin VA (heavy polypeptide 12, myoxin) (MYO5A), mRNA [NM_000259]	1.47E-007	2.62E-003
91662	NALP12	Homo sapiens NACHT, leucine rich repeat and PYD containing 12 (NALP12), transcript variant 1, mRNA [NM_033297]	6.67E-008	1.19E-003
4673	NAP1L1	Homo sapiens nucleosome assembly protein 1-like 1 (NAP1L1), transcript variant 1, mRNA [NM_139207]	1.10E-007	1.96E-003
79661	NEIL1	Homo sapiens nei endonuclease VIII-like 1 (E. coli) (NEIL1), mRNA [NM_024608]	1.61E-009	2.87E-005
4772	NFATC1	Homo sapiens nuclear factor of activated T-cells, cytoplasmic, calcineurin-dependent 1 (NFATC1), transcript variant 3, mRNA [NM_172387]	3.65E-008	6.49E-004
4792	NFKBIA	Homo sapiens nuclear factor of kappa light polypeptide gene enhancer in B-cells inhibitor, alpha (NFKBIA), mRNA [NM_020529]	1.87E-007	3.33E-003
4809	NHP2L1	Homo sapiens NHP2 non-histone chromosome protein 2-like 1 (S. cerevisiae) (NHP2L1), transcript variant 1, mRNA [NM_005008]	4.37E-009	7.78E-005
51199	NIN	Homo sapiens ninein (GSK3B interacting protein) (NIN), transcript variant 4, mRNA [NM_016350]	1.01E-007	1.79E-003
54475	NLE1	Homo sapiens notchless homolog 1 (Drosophila) (NLE1), transcript variant 2, mRNA [NM_001014445]	4.88E-007	8.69E-003
28987	NOB1	Homo sapiens NIN1/RPN12 binding protein 1 homolog (S. cerevisiae) (NOB1), mRNA [NM_014062]	1.69E-008	3.01E-004
65083	NOL6	Homo sapiens nucleolar protein family 6 (RNA-associated) (NOL6), transcript variant alpha, mRNA [NM_022917]	1.11E-007	1.98E-003
57185	NPAL3	Homo sapiens NIPA-like domain containing 3 (NPAL3), mRNA [NM_020448]	4.80E-010	8.54E-006
10062	NR1H3	Homo sapiens nuclear receptor subfamily 1, group H, member 3 (NR1H3), mRNA [NM_005693]	4.20E-008	7.48E-004
79730	NSUN7	Homo sapiens NOL1/NOP2/Sun domain family, member 7 (NSUN7), mRNA [NM_024677]	1.65E-009	2.94E-005
4913	NTHL1	Homo sapiens nth endonuclease III-like 1 (E. coli) (NTHL1), mRNA [NM_002528]	4.50E-009	8.01E-005
84628	NTNG2	Homo sapiens netrin G2 (NTNG2), mRNA [NM_032536]	3.56E-007	6.34E-003
23386	NUDCD3	Homo sapiens NudC domain containing 3 (NUDCD3), mRNA [NM_015332]	1.45E-011	2.58E-007
9818	NUPL1	Homo sapiens nucleoporin like 1 (NUPL1), transcript variant 1, mRNA [NM_014089]	2.47E-008	4.40E-004
9818	NUPL1	Homo sapiens KIAA0410 mRNA, partial cds. [AB007870]	2.22E-009	3.96E-005
29107	NXT1	Homo sapiens NTF2-like export factor 1 (NXT1), mRNA [NM_013248]	5.15E-007	9.15E-003
51667	NYREN18	Homo sapiens NEDD8 ultimate buster-1 (NYREN18), mRNA [NM_016118]	2.87E-007	5.10E-003
55301	OLAH	Homo sapiens oleoyl-ACP hydrolase (OLAH), transcript variant 1, mRNA [NM_018324]	5.90E-013	1.05E-008
116448	OLIG1	Homo sapiens oligodendrocyte transcription factor 1 (OLIG1), mRNA [NM_138983]	5.07E-007	9.02E-003
26873	OPLAH	Homo sapiens 5-oxoprolinase (ATP-hydrolysing) (OPLAH), mRNA [NM_017570]	5.68E-010	1.01E-005
114883	OSBPL9	Homo sapiens oxysterol binding protein-like 9 (OSBPL9), transcript variant 7, mRNA [NM_148909]	2.43E-008	4.32E-004
126014	OSCAR	Homo sapiens osteoclast-associated receptor (OSCAR), transcript variant 3, mRNA [NM_130771]	2.01E-008	3.58E-004
5008	OSM	Homo sapiens oncostatin M (OSM), mRNA [NM_020530]	5.46E-010	9.71E-006
200931	OSTalpha	Homo sapiens organic solute transporter alpha (OSTalpha), mRNA [NM_152672]	9.64E-008	1.71E-003
200931	OSTalpha	Homo sapiens organic solute transporter alpha (OSTalpha), mRNA [NM_152672]	4.95E-007	8.81E-003
23569	PADI4	Homo sapiens peptidyl arginine deiminase, type IV (PADI4), mRNA [NM_012387]	1.24E-008	2.21E-004
142	PARP1	Homo sapiens poly (ADP-ribose) polymerase family, member 1 (PARP1), mRNA [NM_001618]	1.05E-007	1.87E-003
142	PARP1	Homo sapiens poly (ADP-ribose) polymerase family, member 1 (PARP1), mRNA [NM_001618]	1.95E-007	3.47E-003
142	PARP1	Homo sapiens poly (ADP-ribose) polymerase family, member 1 (PARP1), mRNA [NM_001618]	1.17E-007	2.09E-003
142	PARP1	Homo sapiens poly (ADP-ribose) polymerase family, member 1 (PARP1), mRNA [NM_001618]	2.41E-007	4.28E-003
142	PARP1	Homo sapiens poly (ADP-ribose) polymerase family, member 1 (PARP1), mRNA [NM_001618]	2.73E-007	4.86E-003
142	PARP1	Homo sapiens poly (ADP-ribose) polymerase family, member 1 (PARP1), mRNA [NM_001618]	1.80E-007	3.20E-003
142	PARP1	Homo sapiens poly (ADP-ribose) polymerase family, member 1 (PARP1), mRNA [NM_001618]	3.14E-007	5.58E-003
142	PARP1	Homo sapiens poly (ADP-ribose) polymerase family, member 1 (PARP1), mRNA [NM_001618]	3.70E-007	6.58E-003
142	PARP1	Homo sapiens poly (ADP-ribose) polymerase family, member 1 (PARP1), mRNA [NM_001618]	1.12E-007	1.99E-003
142	PARP1	Homo sapiens poly (ADP-ribose) polymerase family, member 1 (PARP1), mRNA [NM_001618]	1.76E-007	3.14E-003
23178	PASK	Homo sapiens PAS domain containing serine/threonine kinase (PASK), mRNA [NM_015148]	1.79E-008	3.19E-004
10135	PBEF1	Homo sapiens pre-B-cell colony enhancing factor 1 (PBEF1), transcript variant 1, mRNA [NM_005746]	4.35E-007	7.73E-003
57326	PBXIP1	Homo sapiens pre-B-cell leukemia transcription factor interacting protein 1 (PBXIP1), mRNA [NM_020524]	2.02E-008	3.60E-004
5110	PCMT1	Homo sapiens protein-L-isoaspartate (D-aspartate) O-methyltransferase (PCMT1), mRNA [NM_005389]	3.74E-008	6.65E-004
5110	PCMT1	Homo sapiens protein-L-isoaspartate (D-aspartate) O-methyltransferase (PCMT1), mRNA [NM_005389]	2.24E-007	3.98E-003
5110	PCMT1	Homo sapiens protein-L-isoaspartate (D-aspartate) O-methyltransferase (PCMT1), mRNA [NM_005389]	2.42E-007	4.31E-003
22990	PCNX	Homo sapiens pecanex homolog (Drosophila) (PCNX), mRNA [NM_014982]	4.39E-012	7.81E-008
5170	PDPK1	Homo sapiens 3-phosphoinositide dependent protein kinase-1 (PDPK1), transcript variant 1, mRNA [NM_002613]	1.54E-007	2.74E-003
23590	PDSS1	Homo sapiens prenyl (decaprenyl) diphosphate synthase, subunit 1 (PDSS1), mRNA [NM_014317]	4.65E-011	8.27E-007
118987	PDZD8	Homo sapiens PDZ domain containing 8 (PDZD8), mRNA [NM_173791]	9.29E-009	1.65E-004
5037	PEBP1	Homo sapiens phosphatidylethanolamine binding protein 1 (PEBP1), mRNA [NM_002567]	1.87E-008	3.33E-004
10455	PECI	Homo sapiens peroxisomal D3,D2-enoyl-CoA isomerase (PECI), transcript variant 2, mRNA [NM_206836]	2.11E-007	3.75E-003
55825	PECR	Homo sapiens peroxisomal trans-2-enoyl-CoA reductase (PECR), mRNA [NM_018441]	1.71E-009	3.04E-005
57162	PELI1	Homo sapiens pellino homolog 1 (Drosophila) (PELI1), mRNA [NM_020651]	3.92E-009	6.98E-005
5208	PFKFB2	Homo sapiens 6-phosphofructo-2-kinase/fructose-2,6-biphosphatase 2 (PFKFB2), transcript variant 2, mRNA [NM_001018053]	1.60E-013	2.84E-009
5209	PFKFB3	Homo sapiens 6-phosphofructo-2-kinase/fructose-2,6-biphosphatase 3 (PFKFB3), mRNA [NM_004566]	1.98E-011	3.53E-007
5213	PFKM	Homo sapiens phosphofructokinase, muscle (PFKM), mRNA [NM_000289]	3.76E-007	6.70E-003
5226	PGD	Homo sapiens phosphogluconate dehydrogenase (PGD), mRNA [NM_002631]	4.13E-009	7.36E-005
5230	PGK1	Homo sapiens phosphoglycerate kinase 1 (PGK1), mRNA [NM_000291]	1.09E-008	1.94E-004
5230	PGK1	Homo sapiens phosphoglycerate kinase 1 (PGK1), mRNA [NM_000291]	3.45E-009	6.14E-005
5230	PGK1	Homo sapiens phosphoglycerate kinase 1 (PGK1), mRNA [NM_000291]	4.61E-009	8.20E-005
5230	PGK1	Homo sapiens phosphoglycerate kinase 1 (PGK1), mRNA [NM_000291]	2.11E-009	3.75E-005
5230	PGK1	Homo sapiens phosphoglycerate kinase 1 (PGK1), mRNA [NM_000291]	3.51E-009	6.24E-005
5230	PGK1	Homo sapiens phosphoglycerate kinase 1 (PGK1), mRNA [NM_000291]	2.13E-009	3.80E-005
5230	PGK1	Homo sapiens phosphoglycerate kinase 1 (PGK1), mRNA [NM_000291]	2.48E-009	4.41E-005
5230	PGK1	Homo sapiens phosphoglycerate kinase 1 (PGK1), mRNA [NM_000291]	9.53E-010	1.69E-005
5230	PGK1	Homo sapiens phosphoglycerate kinase 1 (PGK1), mRNA [NM_000291]	4.66E-009	8.29E-005
5230	PGK1	Homo sapiens phosphoglycerate kinase 1 (PGK1), mRNA [NM_000291]	1.32E-009	2.35E-005
8993	PGLYRP1	Homo sapiens peptidoglycan recognition protein 1 (PGLYRP1), mRNA [NM_005091]	5.22E-007	9.29E-003
5236	PGM1	Homo sapiens phosphoglucomutase 1 (PGM1), mRNA [NM_002633]	6.06E-009	1.08E-004
1912	PHC2	Homo sapiens polyhomeotic-like 2 (Drosophila) (PHC2), transcript variant 1, mRNA [NM_198040]	4.80E-010	8.53E-006
51105	PHF20L1	Homo sapiens PHD finger protein 20-like 1 (PHF20L1), transcript variant 1, mRNA [NM_016018]	1.78E-007	3.17E-003
51317	PHF21A	Homo sapiens PHD finger protein 21A (PHF21A), mRNA [NM_016621]	8.41E-008	1.50E-003
51317	PHF21A	Homo sapiens PHD finger protein 21A (PHF21A), mRNA [NM_016621]	4.58E-007	8.15E-003
10745	PHTF1	Homo sapiens putative homeodomain transcription factor 1 (PHTF1), mRNA [NM_006608]	5.04E-008	8.97E-004
64219	PJA1	Homo sapiens praja 1 (PJA1), transcript variant 1, mRNA [NM_145119]	2.62E-009	4.65E-005
5316	PKNOX1	Homo sapiens PBX/knotted 1 homeobox 1 (PKNOX1), transcript variant 1, mRNA [NM_004571]	3.68E-008	6.55E-004
151056	PLB1	Homo sapiens phospholipase B1 (PLB1), mRNA [NM_153021]	3.44E-008	6.12E-004
9651	PLCH2	Homo sapiens phospholipase C, eta 2 (PLCH2), mRNA [NM_014638]	1.40E-007	2.49E-003
5337	PLD1	Homo sapiens phospholipase D1, phosphatidylcholine-specific (PLD1), mRNA [NM_002662]	2.35E-010	4.18E-006
79156	PLEKHF1	Homo sapiens pleckstrin homology domain containing, family F (with FYVE domain) member 1 (PLEKHF1), mRNA [NM_024310]	7.08E-009	1.26E-004
1263	PLK3	Homo sapiens polo-like kinase 3 (Drosophila) (PLK3), mRNA [NM_004073]	1.00E-009	1.78E-005
10154	PLXNC1	Homo sapiens plexin C1 (PLXNC1), mRNA [NM_005761]	4.18E-008	7.44E-004
9240	PNMA1	Homo sapiens paraneoplastic antigen MA1 (PNMA1), mRNA [NM_006029]	1.67E-008	2.97E-004
54107	POLE3	Homo sapiens polymerase (DNA directed), epsilon 3 (p17 subunit) (POLE3), mRNA [NM_017443]	9.18E-008	1.63E-003
5442	POLRMT	Homo sapiens polymerase (RNA) mitochondrial (DNA directed) (POLRMT), nuclear gene encoding mitochondrial protein, mRNA [NM_005035]	8.90E-008	1.58E-003
5442	POLRMT	Homo sapiens polymerase (RNA) mitochondrial (DNA directed) (POLRMT), nuclear gene encoding mitochondrial protein, mRNA [NM_005035]	5.07E-007	9.02E-003
5468	PPARG	Homo sapiens peroxisome proliferative activated receptor, gamma (PPARG), transcript variant 3, mRNA [NM_138711]	2.40E-011	4.28E-007
5468	PPARG	Homo sapiens peroxisome proliferative activated receptor, gamma (PPARG), transcript variant 3, mRNA [NM_138711]	1.16E-011	2.07E-007
5468	PPARG	Homo sapiens peroxisome proliferative activated receptor, gamma (PPARG), transcript variant 3, mRNA [NM_138711]	9.19E-012	1.63E-007
5468	PPARG	Homo sapiens peroxisome proliferative activated receptor, gamma (PPARG), transcript variant 3, mRNA [NM_138711]	1.40E-011	2.50E-007
5468	PPARG	Homo sapiens peroxisome proliferative activated receptor, gamma (PPARG), transcript variant 3, mRNA [NM_138711]	3.63E-011	6.46E-007
5468	PPARG	Homo sapiens peroxisome proliferative activated receptor, gamma (PPARG), transcript variant 3, mRNA [NM_138711]	2.05E-011	3.64E-007
5468	PPARG	Homo sapiens peroxisome proliferative activated receptor, gamma (PPARG), transcript variant 3, mRNA [NM_138711]	6.01E-012	1.07E-007
5468	PPARG	Homo sapiens peroxisome proliferative activated receptor, gamma (PPARG), transcript variant 3, mRNA [NM_138711]	5.29E-012	9.42E-008
5468	PPARG	Homo sapiens peroxisome proliferative activated receptor, gamma (PPARG), transcript variant 3, mRNA [NM_138711]	3.32E-011	5.91E-007
5468	PPARG	Homo sapiens peroxisome proliferative activated receptor, gamma (PPARG), transcript variant 3, mRNA [NM_138711]	3.57E-013	6.35E-009
5496	PPM1G	Homo sapiens protein phosphatase 1G (formerly 2C), magnesium-dependent, gamma isoform (PPM1G), transcript variant 1, mRNA [NM_177983]	4.86E-008	8.65E-004
84687	PPP1R9B	Homo sapiens protein phosphatase 1, regulatory subunit 9B, spinophilin (PPP1R9B), mRNA [NM_032595]	3.13E-009	5.57E-005
5533	PPP3CC	Homo sapiens protein phosphatase 3 (formerly 2B), catalytic subunit, gamma isoform (calcineurin A gamma) (PPP3CC), mRNA [NM_005605]	8.08E-008	1.44E-003
151987	PPP4R2	Homo sapiens protein phosphatase 4, regulatory subunit 2 (PPP4R2), mRNA [NM_174907]	2.02E-007	3.58E-003
11107	PRDM5	Homo sapiens PR domain containing 5 (PRDM5), mRNA [NM_018699]	2.60E-008	4.62E-004
5552	PRG1	Homo sapiens proteoglycan 1, secretory granule (PRG1), mRNA [NM_002727]	9.20E-008	1.64E-003
79948	PRG2	Homo sapiens proteoglycan 2, bone marrow (natural killer cell activator, eosinophil granule major basic protein) (PRG2), mRNA [NM_002728]	9.68E-010	1.72E-005
5588	PRKCQ	Homo sapiens protein kinase C, theta (PRKCQ), mRNA [NM_006257]	7.21E-009	1.28E-004
3276	PRMT1	Homo sapiens protein arginine methyltransferase 1 (PRMT1), transcript variant 2, mRNA [NM_198319]	3.68E-007	6.54E-003
55471	PRO1853	Homo sapiens hypothetical protein PRO1853 (PRO1853), transcript variant 2, mRNA [NM_018607]	9.50E-008	1.69E-003
84950	PRPF38A	Homo sapiens PRP38 pre-mRNA processing factor 38 (yeast) domain containing A (PRPF38A), transcript variant 1, mRNA [NM_032284]	3.96E-007	7.04E-003
260429	PRSS33	Homo sapiens protease, serine, 33 (PRSS33), mRNA [NM_152891]	3.80E-007	6.76E-003
5663	PSEN1	Homo sapiens presenilin 1 (Alzheimer disease 3) (PSEN1), mRNA [NM_000021]	2.82E-007	5.01E-003
5663	PSEN1	Homo sapiens presenilin 1 (Alzheimer disease 3) (PSEN1), mRNA [NM_000021]	1.11E-007	1.98E-003
5663	PSEN1	Homo sapiens presenilin 1 (Alzheimer disease 3) (PSEN1), mRNA [NM_000021]	2.04E-008	3.62E-004
5663	PSEN1	Homo sapiens presenilin 1 (Alzheimer disease 3) (PSEN1), mRNA [NM_000021]	1.13E-007	2.01E-003
5663	PSEN1	Homo sapiens presenilin 1 (Alzheimer disease 3) (PSEN1), mRNA [NM_000021]	2.38E-007	4.23E-003
5663	PSEN1	Homo sapiens presenilin 1 (Alzheimer disease 3) (PSEN1), mRNA [NM_000021]	1.21E-007	2.16E-003
5663	PSEN1	Homo sapiens presenilin 1 (Alzheimer disease 3) (PSEN1), mRNA [NM_000021]	8.97E-008	1.60E-003
5663	PSEN1	Homo sapiens presenilin 1 (Alzheimer disease 3) (PSEN1), mRNA [NM_000021]	9.52E-008	1.69E-003
5718	PSMD12	Homo sapiens proteasome (prosome, macropain) 26S subunit, non-ATPase, 12 (PSMD12), mRNA [NM_002816]	3.97E-009	7.06E-005
5720	PSME1	Homo sapiens proteasome (prosome, macropain) activator subunit 1 (PA28 alpha) (PSME1), transcript variant 1, mRNA [NM_006263]	3.69E-007	6.57E-003
9050	PSTPIP2	Homo sapiens proline-serine-threonine phosphatase interacting protein 2 (PSTPIP2), mRNA [NM_024430]	2.25E-008	4.00E-004
9050	PSTPIP2	Homo sapiens proline-serine-threonine phosphatase interacting protein 2 (PSTPIP2), mRNA [NM_024430]	8.15E-009	1.45E-004
5728	PTEN	Homo sapiens phosphatase and tensin homolog (mutated in multiple advanced cancers 1) (PTEN), mRNA [NM_000314]	1.01E-007	1.80E-003
26191	PTPN22	Homo sapiens protein tyrosine phosphatase, non-receptor type 22 (lymphoid) (PTPN22), transcript variant 1, mRNA [NM_015967]	2.83E-008	5.04E-004
26191	PTPN22	Homo sapiens protein tyrosine phosphatase, non-receptor type 22 (lymphoid) (PTPN22), transcript variant 2, mRNA [NM_012411]	4.78E-007	8.51E-003
5790	PTPRCAP	Homo sapiens protein tyrosine phosphatase, receptor type, C-associated protein (PTPRCAP), mRNA [NM_005608]	6.36E-009	1.13E-004
5806	PTX3	Homo sapiens pentraxin-related gene, rapidly induced by IL-1 beta (PTX3), mRNA [NM_002852]	4.40E-009	7.83E-005
5806	PTX3	Homo sapiens pentraxin-related gene, rapidly induced by IL-1 beta (PTX3), mRNA [NM_002852]	1.52E-009	2.70E-005
5806	PTX3	Homo sapiens pentraxin-related gene, rapidly induced by IL-1 beta (PTX3), mRNA [NM_002852]	1.53E-008	2.72E-004
5806	PTX3	Homo sapiens pentraxin-related gene, rapidly induced by IL-1 beta (PTX3), mRNA [NM_002852]	3.63E-009	6.47E-005
5806	PTX3	Homo sapiens pentraxin-related gene, rapidly induced by IL-1 beta (PTX3), mRNA [NM_002852]	9.69E-009	1.72E-004
5806	PTX3	Homo sapiens pentraxin-related gene, rapidly induced by IL-1 beta (PTX3), mRNA [NM_002852]	1.54E-008	2.74E-004
5806	PTX3	Homo sapiens pentraxin-related gene, rapidly induced by IL-1 beta (PTX3), mRNA [NM_002852]	3.28E-010	5.83E-006
5806	PTX3	Homo sapiens pentraxin-related gene, rapidly induced by IL-1 beta (PTX3), mRNA [NM_002852]	3.13E-010	5.57E-006
5806	PTX3	Homo sapiens pentraxin-related gene, rapidly induced by IL-1 beta (PTX3), mRNA [NM_002852]	3.64E-009	6.47E-005
54899	PXK	Homo sapiens cDNA FLJ16460 fis, clone BRCAN2018240. [AK131385]	1.04E-008	1.85E-004
54899	PXK	Homo sapiens PX domain containing serine/threonine kinase (PXK), mRNA [NM_017771]	7.88E-011	1.40E-006
5836	PYGL	Homo sapiens phosphorylase, glycogen; liver (Hers disease, glycogen storage disease type VI) (PYGL), mRNA [NM_002863]	1.17E-009	2.08E-005
90780	PYGO2	Homo sapiens pygopus homolog 2 (Drosophila) (PYGO2), mRNA [NM_138300]	7.50E-009	1.33E-004
5768	QSCN6	Homo sapiens quiescin Q6 (QSCN6), transcript variant 1, mRNA [NM_002826]	7.43E-009	1.32E-004
5873	RAB27A	Homo sapiens RAB27A, member RAS oncogene family (RAB27A), transcript variant 1, mRNA [NM_004580]	7.68E-010	1.37E-005
5873	RAB27A	Homo sapiens RAB27A, member RAS oncogene family (RAB27A), transcript variant 1, mRNA [NM_004580]	3.97E-007	7.06E-003
51762	RAB8B	Homo sapiens RAB8B, member RAS oncogene family (RAB8B), mRNA [NM_016530]	9.63E-008	1.71E-003
27342	RABGEF1	Homo sapiens RAB guanine nucleotide exchange factor (GEF) 1 (RABGEF1), mRNA [NM_014504]	1.68E-009	3.00E-005
27342	RABGEF1	Homo sapiens RAB guanine nucleotide exchange factor (GEF) 1 (RABGEF1), mRNA [NM_014504]	2.25E-011	4.01E-007
27342	RABGEF1	Homo sapiens RAB guanine nucleotide exchange factor (GEF) 1 (RABGEF1), mRNA [NM_014504]	1.67E-010	2.98E-006
23180	RAFTLIN	Homo sapiens raft-linking protein (RAFTLIN), mRNA [NM_015150]	3.27E-012	5.82E-008
5920	RARRES3	Homo sapiens retinoic acid receptor responder (tazarotene induced) 3 (RARRES3), mRNA [NM_004585]	1.01E-007	1.79E-003
5922	RASA2	Homo sapiens RAS p21 protein activator 2 (RASA2), mRNA [NM_006506]	6.90E-010	1.23E-005
5922	RASA2	Homo sapiens RAS p21 protein activator 2 (RASA2), mRNA [NM_006506]	1.59E-010	2.84E-006
221002	RASGEF1A	Homo sapiens RasGEF domain family, member 1A (RASGEF1A), mRNA [NM_145313]	1.09E-008	1.94E-004
10125	RASGRP1	Homo sapiens RAS guanyl releasing protein 1 (calcium and DAG-regulated) (RASGRP1), mRNA [NM_005739]	3.78E-007	6.72E-003
5931	RBBP7	Homo sapiens retinoblastoma binding protein 7 (RBBP7), mRNA [NM_002893]	1.64E-008	2.91E-004
5935	RBM3	Homo sapiens RNA binding motif (RNP1, RRM) protein 3 (RBM3), transcript variant 2, mRNA [NM_001017430]	4.71E-007	8.39E-003
83759	RBM4B	Homo sapiens RNA binding motif protein 4B (RBM4B), mRNA [NM_031492]	6.17E-008	1.10E-003
29803	REPIN1	Homo sapiens replication initiator 1 (REPIN1), transcript variant 2, mRNA [NM_014374]	3.72E-007	6.62E-003
56729	RETN	Homo sapiens resistin (RETN), mRNA [NM_020415]	6.43E-010	1.14E-005
5990	RFX2	Homo sapiens regulatory factor X, 2 (influences HLA class II expression) (RFX2), transcript variant 1, mRNA [NM_000635]	3.31E-008	5.88E-004
266747	RGR	Homo sapiens Ral-GDS related protein Rgr (Rgr), mRNA [NM_153615]	5.68E-012	1.01E-007
389	RHOC	Homo sapiens ras homolog gene family, member C (RHOC), mRNA [NM_175744]	4.75E-008	8.45E-004
54509	RHOF	Homo sapiens ras homolog gene family, member F (in filopodia) (RHOF), mRNA [NM_019034]	1.96E-007	3.48E-003
399	RHOH	Homo sapiens ras homolog gene family, member H (RHOH), mRNA [NM_004310]	1.96E-007	3.49E-003
399	RHOH	Homo sapiens ras homolog gene family, member H (RHOH), mRNA [NM_004310]	2.12E-007	3.77E-003
399	RHOH	Homo sapiens ras homolog gene family, member H (RHOH), mRNA [NM_004310]	1.77E-007	3.15E-003
399	RHOH	Homo sapiens ras homolog gene family, member H (RHOH), mRNA [NM_004310]	2.12E-007	3.78E-003
399	RHOH	Homo sapiens ras homolog gene family, member H (RHOH), mRNA [NM_004310]	1.93E-007	3.44E-003
399	RHOH	Homo sapiens ras homolog gene family, member H (RHOH), mRNA [NM_004310]	1.39E-007	2.47E-003
399	RHOH	Homo sapiens ras homolog gene family, member H (RHOH), mRNA [NM_004310]	9.95E-008	1.77E-003
399	RHOH	Homo sapiens ras homolog gene family, member H (RHOH), mRNA [NM_004310]	6.41E-008	1.14E-003
399	RHOH	Homo sapiens ras homolog gene family, member H (RHOH), mRNA [NM_004310]	4.82E-007	8.58E-003
55183	RIF1	Homo sapiens RAP1 interacting factor homolog (yeast) (RIF1), mRNA [NM_018151]	3.38E-007	6.02E-003
6016	RIT1	Homo sapiens Ras-like without CAAX 1 (RIT1), mRNA [NM_006912]	3.13E-009	5.57E-005
6036	RNASE2	Homo sapiens ribonuclease, RNase A family, 2 (liver, eosinophil-derived neurotoxin) (RNASE2), mRNA [NM_002934]	2.62E-007	4.66E-003
51132	RNF12	Homo sapiens ring finger protein 12 (RNF12), transcript variant 1, mRNA [NM_016120]	6.57E-008	1.17E-003
84282	RNF135	Homo sapiens ring finger protein 135 (RNF135), transcript variant 1, mRNA [NM_032322]	2.46E-007	4.37E-003
6093	ROCK1	Homo sapiens Rho-associated, coiled-coil containing protein kinase 1, mRNA (cDNA clone IMAGE:5269982), complete cds. [BC041849]	1.71E-007	3.05E-003
6102	RP2	Homo sapiens retinitis pigmentosa 2 (X-linked recessive) (RP2), mRNA [NM_006915]	8.04E-008	1.43E-003
6141	RPL18	Homo sapiens ribosomal protein L18 (RPL18), mRNA [NM_000979]	4.34E-007	7.73E-003
27079	RPUSD2	Homo sapiens RNA pseudouridylate synthase domain containing 2 (RPUSD2), mRNA [NM_152260]	2.20E-009	3.91E-005
6237	RRAS	Homo sapiens related RAS viral (r-ras) oncogene homolog (RRAS), mRNA [NM_006270]	5.76E-008	1.02E-003
6252	RTN1	Homo sapiens reticulon 1 (RTN1), transcript variant 1, mRNA [NM_021136]	1.01E-007	1.79E-003
864	RUNX3	Homo sapiens runt-related transcription factor 3 (RUNX3), transcript variant 2, mRNA [NM_004350]	1.70E-009	3.03E-005
6283	S100A12	Homo sapiens S100 calcium binding protein A12 (calgranulin C) (S100A12), mRNA [NM_005621]	5.60E-011	9.96E-007
6277	S100A6	Homo sapiens S100 calcium binding protein A6 (calcyclin) (S100A6), mRNA [NM_014624]	4.62E-007	8.22E-003
6279	S100A8	Homo sapiens S100 calcium binding protein A8 (calgranulin A) (S100A8), mRNA [NM_002964]	2.97E-008	5.28E-004
6280	S100A9	Homo sapiens S100 calcium binding protein A9 (calgranulin B) (S100A9), mRNA [NM_002965]	8.54E-012	1.52E-007
6286	S100P	Homo sapiens S100 calcium binding protein P (S100P), mRNA [NM_005980]	8.46E-008	1.50E-003
142891	SAMD8	Homo sapiens sterile alpha motif domain containing 8 (SAMD8), mRNA [NM_144660]	2.77E-008	4.94E-004
64092	SAMSN1	Homo sapiens SAM domain, SH3 domain and nuclear localisation signals, 1 (SAMSN1), mRNA [NM_022136]	7.38E-014	1.31E-009
[truncated: 168 more rows]
